# Supplementary material for: Assessing the impact of novelty and conformity on hesitancy towards COVID-19 vaccines using mRNA technology
Source: Commun Med (Lond). 2022 May 31;2:61. doi: 10.1038/s43856-022-00123-6 (PMC9156695; doi:10.1038/s43856-022-00123-6)
Supplement: Supplementary file 2 — Supplementary Data 1 [file 43856_2022_123_MOESM2_ESM.xlsx]

## Sheet: Sheet1
country	countryname	vaccinesaresafe	vaccinesareeffective	vaccinesareimportantforchildrent	supposeyouhaveafriendwhohasachil	conventionalsubsidize	conventionalaccept	conventional0accept	conventional0recommend	conventional20accept	conventional20recommend	conventional40accept	conventional40recommend	conventional60accept	conventional60recommend	conventional80accept	conventional80recommend	rnasubsidize	rnaaccept	rna0accept	rna0recommend	rna20accept	rna20recommend	rna40accept	rna40recommend	rna60accept	rna60recommend	rna80accept	rna80recommend	whatisyourage	whatisyourgender	yearsspentinformaleducation	whatisyourannualhouseholdincome
1	USA	1	2	2	4													2	3	3	3									40	2	3	4
1	USA	1	1	1	1													1	1	3	3									61	2	4	4
1	USA	5	5	5	5													5	5	5	5									68	1	4	1
1	USA	1	1	2	1													1	1	1	2									30	1	4	4
1	USA	2	2	2	1													5	4	4	4									55	2	4	2
1	USA	1	1	1	1													1	2			2	2							64	1	4	3
1	USA	2	1	1	1													2	2	2	1									53	1	4	4
1	USA	1	1	1	1													1	1	3	3									71	2	4	2
1	USA	2	4	3	2													4	4	4	3									31	2	4	6
1	USA	1	1	1	1													1	1	2	2									22	2	4	6
1	USA	1	1	3	3													1	1			1	2							56	2	3	4
1	USA	4	4	3	2													1	5	5	5									64	1	4	5
1	USA	1	1	1	1													1	1			1	1							73	2	4	4
1	USA	5	5	5	5													1	5			5	5							55	2	3	1
1	USA	2	1	1	1													1	1	2	2									78	2	3	1
1	USA	2	2	2	1													1	4			4	3							52	2	4	5
1	USA	2	1	1	1													1	2	5	5									38	2	4	6
1	USA	2	1	2	1													4	2			4	3							40	1	4	6
1	USA	2	2	2	2													1	2	4	4									36	2	4	4
1	USA	1	1	1	1													1	1	1	1									65	1	4	2
1	USA	3	3	2	3													3	3			3	2							30	2	4	3
1	USA	2	2	1	2													1	2	3	3									34	2	4	4
1	USA	4	4	4	3													5	5			5	5							40	1	4	4
1	USA	2	1	1	2													3	1			1	1							63	2	4	6
1	USA	2	2	1	2													2	1	1	1									40	1	4	6
1	USA	1	1	3	1													1	1	3	3									62	1	3	1
1	USA	2	4	2	2													1	3			4	4							34	1	4	5
1	USA	2	2	2	1													4	4	5	5									74	1	4	6
1	USA	2	1	1	1													1	1			1	1							70	1	4	6
1	USA	2	2	2	2													3	5			5	5							20	2	4	1
1	USA	2	1	1	1													4	3			3	3							72	2	4	4
1	USA	2	1	1	1													1	2	2	5									23	2	4	5
1	USA	1	1	1	1													1	2	5	5									22	2	4	6
1	USA	1	1	1	1													1	1			1	1							32	2	4	6
1	USA	1	1	1	1													1	2			1	1							25	2	2	2
1	USA	1	1	1	1													1	1			1	1							31	2	4	4
1	USA	1	1	1	2													1	1	3	3									55	1	4	5
1	USA	1	1	1	1													1	2	3	5									76	1	4	2
1	USA	3	3	2	2													1	5	5	5									49	2	3	6
1	USA	1	1	1	1													1	1			1	1							66	2	4	5
1	USA	2	2	2	1													1	1	3	3									74	1	4	6
1	USA	5	5	5	5													5	5			5	5							33	2	4	4
1	USA	1	1	1	3													2	3			3	3							41	2	3	4
1	USA	4	2	2	1													1	5	5	5									40	2	4	4
1	USA	1	1	1	1													1	1			1	1							66	2	4	4
1	USA	3	1	1	3													1	1	3	2									31	2	1	1
1	USA	5	3	5	3													1	5			5	3							40	2	4	4
1	USA	1	2	1	1													1	1			1	1							45	2	4	5
1	USA	4	3	4	4													3	5	5	5									68	2	4	3
1	USA	2	1	1	1													1	3	3	3									42	2	4	1
1	USA	2	2	3	2													3	2			2	2							20	2	3	4
1	USA	2	1	2	2													2	1	1	1									37	1	3	4
1	USA	1	1	1	1													1	1	1	1									33	2	4	6
1	USA	2	1	3	1													5	1			2	2							39	1	1	5
1	USA	4	4	3	3													1	5	5	3									43	2	4	1
1	USA	1	1	1	3													1	3	3	3									32	2	1	2
1	USA	2	1	1	1													3	1	2	3									55	1	4	4
1	USA	3	2	1	1													1	1			1	1							71	2	4	2
1	USA	1	1	1	1													1	1	1	1									63	1	4	1
1	USA	2	1	1	1													1	1			1	1							73	1	4	4
1	USA	2	2	1	1													1	2			2	2							74	1	4	6
1	USA	1	1	1	1													1	1	1	1									56	2	2	6
1	USA	1	1	1	1													1	1			1	1							67	1	4	6
1	USA	2	2	2	1													1	2			3	3							40	2	4	4
1	USA	1	1	1	1													1	1	1	1									73	1	3	2
1	USA	3	3	3	3													1	3	3	3									43	2	3	3
1	USA	1	1	1	1													1	1			1	1							40	1	4	4
1	USA	1	2	2	2													1	2			2	3							66	2	4	1
1	USA	2	1	1	1													3	2	4	4									63	2	4	3
1	USA	3	2	1	1													1	5			5	5							49	1	3	3
1	USA	2	2	1	1													1	1	4	5									56	1	4	2
1	USA	2	1	1	1													1	1	2	2									25	2	3	4
1	USA	1	1	1	1													1	1	1	1									71	2	4	1
1	USA	4	4	3	2													2	5			5	5							72	2	4	2
1	USA	1	1	1	1													2	2	4	4									79	2	4	6
1	USA	3	3	2	1													1	2			3	3							69	2	4	3
1	USA	5	5	5	5													5	5			5	5							46	1	4	6
1	USA	1	1	1	1													1	1	1	1									68	2	4	3
1	USA	2	2	1	1													1	1	4	4									44	1	3	2
1	USA	2	2	2	1													1	1			1	1							70	1	4	4
1	USA	1	1	1	1													1	1	2	2									70	1	4	4
1	USA	5	3	3	3													1	5	5	5									70	2	3	2
1	USA	2	1	1	2													1	1	5	2									25	1	4	4
1	USA	1	1	1	1													1	1	3	3									63	2	3	1
1	USA	2	2	2	2													1	2			2	2							42	1	3	6
1	USA	1	1	1	1													2	2	4	4									23	1	2	4
1	USA	5	5	5	5													1	5			5	5							38	1	3	1
1	USA	1	3	1	1													1	1	1	2									38	1	4	6
1	USA	2	2	1	1													1	2	3	3									49	1	4	5
1	USA	1	1	1	1													1	2	5	5									59	2	3	6
1	USA	1	4	3	2													4	5			5	5							21	2	1	1
1	USA	2	2	2	1													2	4	5	5									34	2	4	6
1	USA	2	2	1	1													1	3			2	2							53	1	4	6
1	USA	2	2	1	1													1	1			2	2							50	2	4	3
1	USA	1	1	1	1													1	1			2	2							51	1	3	5
1	USA	1	1	1	1													1	1			1	1							31	2	4	3
1	USA	1	1	1	1													2	1			1	1							45	2	3	5
1	USA	1	1	1	1													1	1			1	1							39	1	4	6
1	USA	2	2	2	2													1	2			2	2							36	2	4	5
1	USA	1	1	2	2													3	1			1	1							75	1	4	6
1	USA	2	2	1	1													1	1			1	1							63	2	3	1
1	USA	1	2	1	1													2	1			1	2							37	1	3	6
1	USA	1	2	2	1													1	1			1	1							71	1	4	4
1	USA	4	4	2	1													1	5	5	5									75	2	4	4
1	USA	3	3	3	1													1	2	4	5									37	2	3	1
1	USA	1	1	4	1													2	2			2	2							40	2	4	5
1	USA	1	1	1	1													1	1	1	1									46	2	4	3
1	USA	2	1	1	1													1	1	4	5									41	2	4	3
1	USA	2	1	2	1													1	1			1	1							67	1	3	3
1	USA	1	1	1	1													1	1			1	1							74	2	4	4
1	USA	1	1	1	1													1	1	3	3									29	2	4	4
1	USA	1	1	1	1													1	1	1	1									65	1	4	4
1	USA	2	2	1	1													3	2			2	2							64	2	3	2
1	USA	2	2	1	1													1	2			2	2							61	1	4	4
1	USA	4	2	2	1	1	2							2	2															41	2	4	5
1	USA	1	1	1	1													1	1	1	1									30	2	3	3
1	USA	1	1	1	1													1	1							3	3			42	1	4	1
1	USA	3	3	3	3	1	3			3	3																			66	2	4	2
1	USA	2	2	1	1	2	4									4	4													58	2	4	4
1	USA	2	1	2	2													4	2							2	3			27	2	4	5
1	USA	1	1	2	1	1	1					1	1																	42	2	1	2
1	USA	3	2	3	2	1	3							3	3															66	1	4	2
1	USA	1	1	1	1	1	1	3	3																					77	2	4	2
1	USA	1	1	2	3													2	1	3	2									20	2	4	2
1	USA	1	1	1	1													2	1							1	1			20	2	4	4
1	USA	2	2	2	1	1	1					1	1																	42	1	4	5
1	USA	1	1	1	1	1	1			1	1																			21	2	4	4
1	USA	1	2	2	2	1	1			2	2																			34	1	3	5
1	USA	4	5	5	1													4	2							2	1			35	1	1	2
1	USA	2	2	2	2													2	2							3	3			20	2	4	3
1	USA	2	2	1	1													1	2									2	2	69	2	4	4
1	USA	3	3	3	3	1	3									2	2													60	2	4	6
1	USA	1	1	1	1	1	1			1	1																			66	2	4	4
1	USA	1	1	1	1	1	1					1	1																	23	2	4	5
1	USA	3	3	3	2													1	2	5	5									54	2	4	4
1	USA	1	1	1	1	1	1			1	1																			69	2	4	5
1	USA	2	2	1	1	1	1	2	2																					69	1	4	4
1	USA	1	1	1	1													1	1			1	1							22	2	3	6
1	USA	2	3	3	2	2	2					3	2																	27	1	4	2
1	USA	2	2	1	1	2	1			2	1																			32	2	2	6
1	USA	1	1	1	1	1	1	2	2																					80	1	3	4
1	USA	2	2	1	1													1	3	5	5									62	2	4	6
1	USA	2	2	3	1	1	2							1	1															52	1	3	1
1	USA	1	1	1	1	1	1	2	1																					21	2	4	4
1	USA	1	1	1	1	1	1									1	1													48	1	4	6
1	USA	1	1	1	1													1	1					1	1					52	1	4	6
1	USA	1	1	1	1	2	1	1	2																					38	1	4	6
1	USA	2	1	1	1													1	1					1	1					22	2	4	6
1	USA	1	1	1	1													2	1	1	1									41	1	4	6
1	USA	1	1	1	1													1	1					1	1					20	1	4	4
1	USA	4	4	3	2													3	2					4	5					23	1	1	3
1	USA	1	1	2	1													2	2	2	1									41	1	1	6
1	USA	1	1	1	1													1	1									1	1	26	1	2	2
1	USA	2	2	2	1													1	4							4	4			46	1	4	4
1	USA	2	2	3	1	1	4							4	3															56	1	4	1
1	USA	1	1	1	1													1	3	5	5									21	2	4	1
1	USA	1	1	3	1	1	1									1	1													45	1	4	4
1	USA	2	2	1	1													1	2	2	2									43	1	4	5
1	USA	3	2	1	1	2	5			5	4																			21	2	4	2
1	USA	3	2	2	1													1	4					4	3					49	1	3	6
1	USA	1	1	2	1													1	2							2	2			21	2	2	6
1	USA	1	2	1	2													1	1	3	2									29	1	2	4
1	USA	2	2	1	1													1	2							2	3			34	1	3	2
1	USA	2	2	2	1													1	5					5	5					22	2	1	3
1	USA	5	2	2	2													2	3							1	2			21	2	1	5
1	USA	1	1	1	1	2	1					1	1																	51	1	4	6
1	USA	1	1	1	1	1	1			1	1																			69	2	4	2
1	USA	1	1	1	1	1	1			1	1																			56	1	2	3
1	USA	2	1	1	1	3	1	5	5																					39	1	4	6
1	USA	2	2	1	1													1	1							1	1			33	2	4	4
1	USA	1	1	1	1	1	1			1	1																			46	1	4	2
1	USA	2	2	2	1	3	1	2	2																					35	1	4	6
1	USA	2	1	2	1													2	2			1	1							20	1	3	5
1	USA	2	2	2	2													4	1	3	3									53	1	4	5
1	USA	1	1	1	1													1	1			1	2							45	1	4	4
1	USA	3	3	3	3	1	1					1	1																	50	1	4	4
1	USA	3	1	3	1	1	4									3	2													21	2	4	1
1	USA	1	1	1	1													1	1									1	1	41	1	4	6
1	USA	1	1	1	1	1	3							3	3															41	1	4	5
1	USA	2	1	1	1	2	1			1	1																			22	2	4	5
1	USA	1	1	1	1													3	3									2	2	21	2	4	2
1	USA	1	1	1	1	1	1									1	1													47	1	3	4
1	USA	2	2	2	1	3	1	2	3																					37	1	1	5
1	USA	4	2	4	1													1	5							5	5			53	1	4	5
1	USA	1	1	1	1	1	1	3	3																					32	1	4	6
1	USA	3	3	3	2													1	2					3	3					48	1	4	4
1	USA	1	1	1	1													1	1									2	1	28	1	1	4
1	USA	1	1	1	1	1	1							1	1															55	1	4	5
1	USA	3	2	1	1													4	3			3	3							48	1	4	4
1	USA	1	1	1	1	1	1							1	1															21	1	3	4
1	USA	2	2	1	1	2	1					1	2																	49	1	3	4
1	USA	1	1	1	1	1	1	3	3																					74	2	4	4
1	USA	4	2	2	2	3	3			2	3																			31	1	4	6
1	USA	1	1	2	1	2	1			1	1																			26	1	3	1
1	USA	2	2	1	1													3	2									1	1	40	1	4	6
1	USA	1	2	1	1	1	1			1	1																			44	1	4	6
1	USA	1	1	3	1	3	3									1	1													22	2	4	3
1	USA	2	3	2	2	3	3									2	2													35	1	4	6
1	USA	2	1	1	1													2	3									1	1	23	1	3	5
1	USA	1	2	3	4													2	1	1	2									20	2	4	4
1	USA	1	1	1	1	1	1			1	1																			39	1	4	3
1	USA	4	4	2	3													1	3	2	2									39	1	1	5
1	USA	3	2	2	3													2	3			3	2							20	1	3	5
1	USA	1	1	1	1													1	1							1	1			38	1	4	6
1	USA	2	1	1	2	3	2									3	2													20	2	1	1
1	USA	1	1	1	1	1	1							1	1															20	2	1	2
1	USA	1	1	1	1	2	1							1	1															22	1	4	5
1	USA	2	1	1	1	2	1									1	1													27	1	4	4
1	USA	1	2	3	1													2	1							2	1			28	1	2	4
1	USA	2	1	1	1													1	2									2	2	22	2	4	1
1	USA	1	1	1	1													1	1			1	3							45	1	4	5
1	USA	2	1	1	1	1	1	1	1																					42	1	4	2
1	USA	2	1	2	1													1	2					4	5					24	1	4	5
1	USA	2	1	1	1													1	1					1	1					54	1	4	5
1	USA	4	3	3	4													4	2							1	2			21	1	4	4
1	USA	1	1	2	1	2	1					1	1																	27	1	4	5
1	USA	1	1	1	1													1	1	1	1									22	1	3	4
1	USA	1	1	2	1													1	1	1	1									31	1	4	4
1	USA	1	1	1	1	3	1	2	2																					28	1	4	5
1	USA	2	1	1	1	2	2							1	1															45	2	4	5
1	USA	2	2	2	2	2	2	2	2																					28	1	3	5
1	USA	1	5	1	1	1	2									5	1													22	1	1	1
1	USA	2	1	1	1	1	1									1	1													38	1	4	6
1	USA	1	1	1	1	1	1							1	1															26	3	4	4
1	USA	1	1	1	1	1	1					1	1																	47	1	3	3
1	USA	2	2	1	1	1	5			5	5																			43	1	4	6
1	USA	1	1	1	1													2	2	1	1									50	1	4	6
1	USA	2	1	1	1	1	1	1	1																					54	1	3	2
1	USA	2	2	2	1	1	2			2	3																			31	1	2	4
1	USA	1	1	3	5	1	5	4	5																					20	2	4	6
1	USA	4	5	5	5	5	5			5	5																			20	2	2	1
1	USA	1	1	1	1	2	4							4	4															21	2	4	2
1	USA	1	1	1	1													1	1					1	1					29	1	4	5
1	USA	1	2	1	1	2	1					1	2																	35	1	4	6
1	USA	2	2	2	2													3	3	3	3									24	1	4	3
1	USA	3	2	2	2													1	5			5	4							26	2	2	1
1	USA	2	2	4	1													2	2							1	3			21	1	4	4
1	USA	1	1	1	1	1	1									1	1													49	1	4	6
1	USA	5	4	4	5													1	5			4	3							44	1	4	6
1	USA	1	1	1	1													1	1			1	1							45	1	4	4
1	USA	1	2	1	1	3	1							1	1															35	1	4	6
1	USA	1	2	1	1	1	1							2	2															41	1	4	6
1	USA	2	1	2	2	2	1									1	1													20	2	4	6
1	USA	5	1	4	1													3	3			3	2							32	1	3	6
1	USA	1	1	1	1													1	1			1	1							68	1	4	2
1	USA	2	2	1	2													1	2							2	4			24	1	4	3
1	USA	1	1	1	1	2	4							4	4															38	1	4	5
1	USA	2	2	2	1													1	1									2	1	71	2	4	4
1	USA	1	1	1	1	1	2	2	3																					72	2	3	2
1	USA	1	1	1	1	1	1									1	1													54	1	4	5
1	USA	2	2	2	2	5	1									1	1													69	1	4	4
1	USA	2	2	2	1	2	1					1	2																	20	2	4	5
1	USA	1	1	1	1	1	1	1	1																					35	1	4	6
1	USA	1	1	1	1													2	2	4	5									53	1	4	1
1	USA	3	3	2	1	1	5			5	4																			30	1	3	4
1	USA	2	2	2	1													2	2	2	2									21	2	2	2
1	USA	1	1	1	1	1	1					1	1																	42	1	4	2
1	USA	2	3	3	1													2	2							3	1			21	2	2	2
1	USA	4	4	3	2													1	5	5	5									22	2	4	1
1	USA	2	2	2	1	1	1			1	1																			20	2	4	5
1	USA	2	2	1	1													2	2			2	2							52	1	4	4
1	USA	1	1	1	1	1	1									1	1													34	1	2	1
1	USA	2	2	2	2													2	2	2	1									20	2	4	6
1	USA	1	1	1	1													1	1									1	1	22	1	4	2
1	USA	1	1	1	1													1	2	2	2									22	2	4	2
1	USA	1	1	1	1													1	1	1	1									50	1	4	6
1	USA	2	2	3	2													2	1							2	3			21	2	4	2
1	USA	1	2	1	1													1	1							1	1			27	1	4	4
1	USA	1	1	1	1	3	2					1	1																	20	2	4	5
1	USA	1	1	1	1	2	4					3	3																	20	1	4	5
1	USA	1	1	1	1	1	1					1	1																	31	1	4	5
1	USA	1	1	1	1													1	1									1	1	43	1	4	6
1	USA	1	1	1	1	1	1	2	2																					38	1	4	6
1	USA	2	2	1	1													1	1			1	2							46	1	3	3
1	USA	2	1	1	1													1	1							1	1			22	2	4	1
1	USA	2	1	1	2													1	1					1	2					35	1	4	4
1	USA	1	1	1	1	3	2			1	1																			21	2	4	5
1	USA	2	1	2	2	3	1	3	3																					25	2	4	2
1	USA	3	3	2	1													1	1									1	1	41	1	4	5
1	USA	1	1	1	1	1	1							1	1															73	2	3	1
1	USA	3	2	4	1													1	3	5	4									31	1	4	2
1	USA	1	2	2	1													2	1							1	2			31	2	4	4
1	USA	2	2	1	1	1	2			2	3																			50	1	4	5
1	USA	5	5	5	5	5	5							5	5															25	2	4	6
1	USA	1	1	1	1	1	1	1	1																					22	2	4	5
1	USA	1	1	1	1	1	1							1	1															21	2	4	6
1	USA	1	1	3	1	1	1	2	2																					60	1	4	5
1	USA	1	1	1	1	1	1			1	1																			53	1	4	3
1	USA	2	2	2	2													1	1									2	2	36	1	4	6
1	USA	3	3	2	2	1	4									4	4													54	2	1	6
1	USA	2	2	1	1													1	2					1	1					60	2	4	3
1	USA	2	2	1	1	1	5			5	5																			36	1	4	3
1	USA	1	1	1	1	1	1							1	1															43	1	4	6
1	USA	1	2	1	1													1	1									1	1	53	1	4	6
1	USA	2	2	1	1	1	2									1	2													30	1	4	5
1	USA	1	2	2	1	3	1							1	2															44	1	3	6
1	USA	3	3	3	3	1	4									4	3													37	1	4	5
1	USA	5	5	5	5	5	5									5	5													44	1	3	4
1	USA	2	2	1	1	1	3					4	3																	34	1	4	4
1	USA	2	2	2	2	1	1			1	3																			53	2	4	6
1	USA	2	1	1	1													1	1	2	2									67	2	3	3
1	USA	1	1	1	1	1	1							2	1															36	1	4	3
1	USA	2	2	4	4													1	5									4	5	25	2	3	5
1	USA	1	1	1	1	1	1	2	2																					77	2	4	4
1	USA	1	1	1	1	1	1							1	1															51	1	3	1
1	USA	1	4	5	4	5	4			3	3																			23	1	4	3
1	USA	1	1	1	1	1	1									1	1													20	1	3	1
1	USA	1	1	1	1													1	1							1	1			73	2	3	4
1	USA	3	4	2	1													1	5					4	4					68	2	3	2
1	USA	1	1	1	1	1	1									1	1													76	2	4	4
1	USA	3	2	2	2													1	3	4	2									57	2	4	3
1	USA	1	1	1	1	1	1							1	3															79	2	3	1
1	USA	2	2	2	1	1	1									1	1													73	2	3	2
1	USA	1	1	1	1	1	1	1	1																					70	2	4	3
1	USA	2	2	1	1	3	2					2	2																	80	2	3	4
1	USA	3	3	4	2	1	1					1	1																	77	2	4	6
1	USA	1	1	1	1													1	1	1	1									76	2	4	2
1	USA	1	1	1	1	1	1	1	1																					72	2	3	2
1	USA	1	1	1	1													1	1									1	1	64	1	3	5
1	USA	1	1	1	1													1	1									1	1	67	1	4	5
1	USA	1	1	1	1	1	1									1	1													31	1	4	6
1	USA	1	1	1	1													1	1			1	1							55	1	4	6
1	USA	2	1	1	1	1	1			1	1																			75	2	4	4
1	USA	1	2	1	1													1	1			1	1							52	1	4	6
1	USA	2	2	2	2	1	1	2	2																					45	1	4	6
1	USA	4	2	3	3													2	4							5	5			23	1	4	2
1	USA	3	2	2	2	1	3									2	3													55	1	4	6
1	USA	2	2	4	1													1	4							2	2			52	1	4	1
1	USA	5	5	5	5													5	5	5	5									31	1	3	6
1	USA	4	4	5	4	5	5			5	5																			37	1	1	6
1	USA	1	1	1	1													1	1									1	1	32	1	4	6
1	USA	1	2	1	2	2	1									1	2													49	1	1	6
1	USA	2	2	1	1	3	2			2	2																			41	1	4	5
1	USA	2	3	1	1													3	2			1	1							22	1	2	4
1	USA	4	4	5	4	1	5									5	4													20	1	3	5
1	USA	1	2	1	2													1	1					2	1					26	1	4	4
1	USA	2	2	1	1													3	2					2	2					38	1	4	5
1	USA	2	2	2	2	1	5									3	4													54	1	4	4
1	USA	1	1	1	1	1	2					2	2																	39	1	4	6
1	USA	1	2	3	1	1	2					1	2																	34	1	4	6
1	USA	2	2	2	2													1	1	2	2									52	1	4	4
1	USA	5	2	5	5													1	5	5	5									52	1	4	1
1	USA	1	1	1	1													1	1									1	1	66	2	4	2
1	USA	1	1	1	1													1	1							1	1			72	2	4	4
1	USA	2	2	2	1													2	2					2	2					65	2	4	4
1	USA	1	1	1	1													1	1					1	1					60	2	4	3
1	USA	2	2	2	2	1	2									2	2													67	2	4	3
1	USA	2	2	1	1	1	2	3	3																					56	2	4	6
1	USA	2	2	1	1													1	2					2	3					78	2	4	3
1	USA	4	3	5	4													3	5									5	5	73	2	4	3
1	USA	2	1	1	2	2	1			2	2																			31	1	4	2
1	USA	2	2	1	1	1	5							5	1															65	2	4	6
1	USA	1	1	1	1	1	1									1	1													59	2	4	6
1	USA	3	5	2	4													2	3									3	3	34	1	2	2
1	USA	2	2	1	1	1	1							1	1															66	2	1	6
1	USA	1	1	1	1													1	1	5	5									40	1	4	3
1	USA	1	1	1	1													1	1					1	1					22	2	4	4
1	USA	1	1	1	1													1	1									1	1	46	1	3	3
1	USA	1	1	1	1	1	2			2	2																			30	1	4	2
1	USA	1	1	1	1	1	1							1	1															77	2	4	3
1	USA	3	3	4	1													1	2							2	2			59	2	4	4
1	USA	2	2	3	2													1	2					2	3					63	2	4	3
1	USA	1	1	1	1	1	1							1	1															57	2	4	6
1	USA	4	2	4	1													5	5	5	5									21	2	4	2
1	USA	2	2	2	2													2	2									3	2	30	1	2	2
1	USA	1	1	1	1													2	2									1	1	73	1	4	2
1	USA	1	1	2	2													4	4									4	4	67	1	3	2
1	USA	1	1	1	1	1	1									1	1													70	1	4	6
1	USA	2	2	1	1													1	2			1	2							57	2	4	4
1	USA	2	2	2	2													2	1			1	2							65	1	4	2
1	USA	2	1	1	1													1	1	2	1									62	1	4	2
1	USA	2	2	2	3													2	3							2	2			74	2	2	2
1	USA	1	1	1	1	1	1							1	1															60	2	3	5
1	USA	1	1	1	1													1	1	2	2									68	1	4	6
1	USA	2	2	2	1	1	1			1	1																			21	2	4	6
1	USA	1	1	1	1													1	1							1	1			40	1	4	6
1	USA	2	2	1	2	1	1					2	1																	23	1	4	4
1	USA	1	1	1	1													1	1					1	1					50	1	4	6
1	USA	2	2	2	1													3	3	3	3									36	1	4	6
1	USA	2	2	2	2	1	1							1	1															38	1	4	6
1	USA	1	2	1	1													1	1	2	2									25	1	4	4
1	USA	1	1	1	2													1	3									2	2	42	1	3	5
1	USA	1	1	1	1													2	1									1	1	40	1	3	6
1	USA	2	2	1	1													1	2	3	3									32	1	4	5
1	USA	3	4	3	2	3	4			4	4																			41	1	4	6
1	USA	5	5	1	1													1	5							5	5			45	1	3	6
1	USA	2	1	2	2													1	2									2	2	52	1	3	2
1	USA	2	2	1	1													1	4							4	3			23	1	4	1
1	USA	1	1	1	1	1	1					1	1																	45	1	4	5
1	USA	2	2	1	1	1	1									1	1													46	1	4	6
1	USA	1	1	1	1	2	1									1	2													21	2	4	6
1	USA	1	1	1	1													1	2			2	1							37	1	4	5
1	USA	1	1	1	1	1	1	2	2																					58	1	4	5
1	USA	2	2	1	1													2	1					1	2					38	1	3	6
1	USA	2	1	2	1													1	1					1	1					48	1	4	4
1	USA	1	1	1	1	2	2					1	1																	41	1	2	6
1	USA	3	2	1	1													1	3							3	3			39	1	3	6
1	USA	2	2	2	1	1	4					4	4																	47	2	4	2
1	USA	2	2	1	1													3	3	4	4									45	1	4	6
1	USA	3	2	2	1	1	3									3	3													53	1	3	4
1	USA	3	1	2	2													3	3							2	2			21	2	4	4
1	USA	1	1	1	1	1	1			1	2																			40	1	3	6
1	USA	3	4	4	3	4	4			4	4																			34	1	3	5
1	USA	1	2	1	1	3	1	1	2																					34	1	2	5
1	USA	2	3	2	2													2	3					3	2					42	1	1	4
1	USA	3	3	3	2													5	4	4	4									67	2	4	4
1	USA	1	2	1	2	2	2			2	1																			34	1	3	5
1	USA	1	1	1	1	1	1			1	1																			46	1	3	5
1	USA	2	2	3	1													1	1							1	1			57	1	4	6
1	USA	5	5	4	1													5	5			5	5							47	1	4	6
1	USA	2	1	1	1	1	1					1	1																	28	2	3	4
1	USA	3	1	4	3	4	4									4	3													21	2	3	4
1	USA	2	2	3	3													4	3					1	4					42	1	1	2
1	USA	1	1	1	1													1	1	1	1									68	1	4	6
1	USA	1	1	1	1													1	1			1	1							47	1	3	6
1	USA	1	1	2	2	1	1									2	1													37	1	3	6
1	USA	2	1	1	1													2	1					1	1					44	1	3	6
1	USA	3	2	2	2													1	2							2	3			21	2	3	3
1	USA	2	2	1	1													1	1			1	1							69	2	4	4
1	USA	3	3	2	3													3	3							3	3			22	2	4	1
1	USA	1	2	1	1	1	1					2	2																	22	1	4	5
1	USA	2	2	3	3	3	3									3	3													22	2	4	1
1	USA	3	3	3	3	3	3							3	3															21	1	2	1
1	USA	3	2	2	1	1	2									2	2													52	2	4	3
1	USA	4	4	2	4	1	5					2	4																	54	3	3	1
1	USA	1	1	1	1	1	1	1	1																					72	1	3	5
1	USA	1	2	1	1	1	1					1	1																	48	1	4	4
1	USA	1	1	1	1													2	1									1	1	41	2	4	3
1	USA	3	4	4	3													1	2									2	2	54	1	3	6
1	USA	1	1	1	1													1	2									1	2	33	1	3	4
1	USA	1	1	1	1													3	2			2	2							49	1	1	5
1	USA	1	1	1	1	1	1	1	1																					33	1	3	4
1	USA	1	1	1	1													1	1									1	1	21	3	1	1
1	USA	1	1	2	2													2	1							1	1			22	1	4	5
1	USA	4	2	1	1	1	4									4	2													30	2	4	3
1	USA	1	1	1	1													1	1	1	1									34	1	4	6
1	USA	1	2	1	1	1	1	1	1																					40	1	4	4
1	USA	2	1	1	1													1	1							1	1			30	1	1	5
1	USA	1	1	1	1													1	1	2	2									45	1	4	6
1	USA	1	2	1	1	1	1							1	1															73	1	4	5
1	USA	2	3	2	2	1	3	5	5																					47	2	3	2
1	USA	2	2	2	1													1	1									3	3	56	2	4	3
1	USA	1	1	1	1													1	2					2	2					20	2	4	4
1	USA	3	2	2	3													1	3			4	3							29	1	4	4
1	USA	2	1	2	2	2	3							3	1															25	1	3	1
1	USA	2	1	1	1	1	1	3	3																					25	1	4	2
1	USA	1	1	1	1													1	1							1	1			20	2	2	4
1	USA	1	1	1	1													1	1							1	1			22	2	4	4
1	USA	2	1	1	1	1	1			1	1																			33	2	1	4
1	USA	1	1	1	1	5	1			2	2																			43	1	2	6
1	USA	3	3	3	2	1	2			2	2																			55	1	1	1
1	USA	2	1	1	1	1	1			1	1																			28	1	4	5
1	USA	1	1	2	1	2	1			3	2																			30	1	4	6
1	USA	2	2	2	1	1	1			1	1																			30	1	4	6
1	USA	2	1	1	1													1	2					2	2					49	2	4	4
1	USA	1	1	1	1													2	1	2	1									20	1	3	6
1	USA	1	1	1	1	1	1	1	1																					46	1	4	6
1	USA	2	1	1	1	2	1	1	1																					41	1	2	6
1	USA	3	3	1	1	1	1					1	1																	42	1	4	6
1	USA	1	1	1	1	1	1									1	1													45	1	4	6
1	USA	2	2	2	2													1	5					5	5					46	2	3	1
1	USA	1	1	1	1	1	1			1	1																			48	2	1	6
1	USA	1	1	1	1	1	1			1	1																			29	2	3	2
1	USA	1	1	1	1	1	1							1	1															42	2	4	6
1	USA	1	2	1	2													2	1							1	1			20	2	3	4
1	USA	3	3	3	3	1	2			2	2																			34	1	3	4
1	USA	2	1	2	1													1	1							1	1			33	1	4	4
1	USA	1	1	1	1													3	2					1	2					24	1	2	5
1	USA	2	3	3	2													1	3					3	3					36	1	1	1
1	USA	2	2	1	1													1	2									2	3	22	2	4	5
1	USA	1	2	1	3													4	2									2	3	45	1	4	3
1	USA	1	1	1	1													1	1									1	1	48	1	3	4
1	USA	1	2	3	1	1	1			1	1																			35	1	4	1
1	USA	3	2	2	2	1	4							4	4															48	2	4	2
1	USA	2	1	1	1													2	1			1	1							26	1	2	5
1	USA	1	1	1	1	1	1							1	1															31	2	1	6
1	USA	2	2	2	2	3	2									3	2													38	1	3	6
1	USA	1	1	1	1	1	1	2	2																					30	1	4	2
1	USA	1	1	1	1													1	1			1	1							46	1	4	6
1	USA	1	1	1	1													1	1					1	1					69	1	4	6
1	USA	1	1	1	1	3	1									1	1													31	1	4	6
1	USA	2	2	1	1													1	1									1	1	20	2	1	2
1	USA	2	2	2	1	2	2	1	2																					50	1	3	6
1	USA	1	1	1	1													1	1	2	2									37	1	4	4
1	USA	5	3	3	2	2	3			3	3																			31	1	3	5
1	USA	1	1	1	1	1	1									1	1													40	1	4	6
1	USA	2	2	1	1	1	4	5	5																					45	1	2	5
1	USA	1	1	1	1	1	1							1	1															20	2	4	4
1	USA	1	1	1	1	1	1	1	1																					76	2	4	3
1	USA	1	1	1	1	1	1	2	1																					69	2	4	2
1	USA	2	2	1	1													1	1	4	5									42	2	3	3
1	USA	1	1	1	1													2	1							1	1			49	2	4	4
1	USA	1	1	1	1	1	1									1	1													70	2	4	6
1	USA	2	1	1	1													5	5	5	5									49	1	4	6
1	USA	3	2	3	3	1	2			2	2																			55	2	4	2
1	USA	5	2	5	4													1	5									5	5	38	1	3	3
1	USA	3	2	1	1	1	2					2	2																	34	2	4	2
1	USA	1	1	1	1	1	1			1	1																			52	2	1	5
1	USA	1	2	2	1	1	1			2	1																			50	1	3	6
1	USA	2	1	1	1	1	1							1	1															66	2	4	5
1	USA	1	3	1	1	2	1					2	1																	33	1	3	6
1	USA	5	5	5	4													1	5	5	5									22	2	4	4
1	USA	1	1	1	1	1	1	2	2																					36	1	4	6
1	USA	3	1	2	2													1	3					4	4					38	1	4	4
1	USA	1	1	1	1													1	1							1	1			46	1	4	4
1	USA	4	2	3	3													3	3									3	2	30	1	4	4
1	USA	2	2	3	2													2	1					1	1					73	2	4	1
1	USA	1	1	1	1													1	1							1	1			46	1	4	5
1	USA	3	2	2	1													1	5			5	4							32	2	4	3
1	USA	2	2	2	2	1	3			2	2																			43	1	3	1
1	USA	2	2	3	2	1	3			3	3																			66	1	4	4
1	USA	2	1	1	2	1	1	1	1																					56	1	3	4
1	USA	1	2	1	1													1	1							1	1			54	2	3	1
1	USA	1	1	1	1													1	1					1	1					43	1	4	5
1	USA	2	1	1	1													1	2	4	4									50	2	1	3
1	USA	2	2	1	1	1	2			2	2																			35	1	4	4
1	USA	1	1	1	1													1	1	1	1									37	2	4	6
1	USA	1	1	1	1													1	1			1	1							21	2	4	6
1	USA	2	2	2	2	1	2			2	2																			47	1	1	4
1	USA	2	2	2	1	1	2									1	1													20	2	4	6
1	USA	2	1	2	1	2	1			2	2																			22	1	4	5
1	USA	1	1	2	1													2	2									1	1	53	1	4	6
1	USA	1	1	1	1													1	1					1	1					20	1	4	6
1	USA	2	1	1	1													1	2							1	1			66	2	4	6
1	USA	1	1	1	1	1	1							1	1															37	1	4	5
1	USA	3	2	2	1													1	3					3	3					49	2	4	2
1	USA	3	4	5	4													1	5					5	5					37	1	4	6
1	USA	1	2	2	2	1	3	2	2																					23	1	4	4
1	USA	3	2	1	1	1	2									1	4													23	1	4	6
1	USA	2	2	2	2													1	2					2	2					43	1	3	5
1	USA	5	5	5	5	1	5			5	5																			20	2	2	2
1	USA	1	1	1	3	3	3					3	3																	30	1	3	6
1	USA	2	2	2	1													3	3									3	3	48	2	3	1
1	USA	1	2	2	1	4	1			1	1																			38	1	2	6
1	USA	2	2	2	2	1	2									2	2													23	1	4	4
1	USA	1	1	1	1	1	1			1	1																			22	1	4	4
1	USA	2	2	1	1	1	1					1	1																	20	1	3	2
1	USA	4	2	2	2	1	5					5	5																	41	2	1	1
1	USA	2	2	2	4													2	2							1	2			21	2	1	2
1	USA	2	2	1	1													1	1					1	1					37	1	4	6
1	USA	2	2	2	1	1	2			2	2																			20	2	4	5
1	USA	1	1	1	1													1	2			1	2							26	1	3	1
1	USA	4	2	1	1													1	5			5	4							39	1	4	4
1	USA	5	5	5	5	1	5							5	5															44	1	4	4
1	USA	1	1	1	1													1	1							1	1			40	1	3	4
1	USA	1	1	1	1	1	1			1	1																			53	1	4	4
1	USA	1	1	1	1	1	1	5	5																					22	2	4	2
1	USA	3	2	4	1	1	1							2	2															50	1	1	6
1	USA	3	3	2	2	1	3									3	3													20	2	4	1
1	USA	3	3	3	3													1	3					4	4					74	1	4	3
1	USA	2	1	2	1													3	2							2	2			36	1	4	4
1	USA	2	2	2	2													1	1			1	1							24	1	4	6
1	USA	2	2	3	1													1	2							2	1			46	1	4	5
1	USA	1	1	1	1													1	1									1	1	52	1	4	6
1	USA	1	2	1	1													2	1							3	2			37	1	2	5
1	USA	1	1	1	1													2	2	2	1									28	1	2	4
1	USA	1	1	1	1													1	3					2	2					68	2	3	3
1	USA	1	1	1	1	1	1									1	1													28	1	3	4
1	USA	1	1	1	1	1	1			1	1																			22	1	4	6
1	USA	2	1	1	1	1	2					2	2																	21	2	2	5
1	USA	1	1	1	1	1	1									1	1													36	1	4	4
1	USA	1	2	1	1	2	1									2	1													32	1	3	5
1	USA	1	2	1	1	1	1			2	1																			39	1	4	4
1	USA	2	1	1	2	1	5	5	5																					37	2	1	3
1	USA	2	2	2	2	1	5									5	3													37	1	4	4
1	USA	1	3	1	3													1	1									3	2	25	2	4	4
1	USA	1	1	3	3	1	1	3	4																					21	1	4	6
1	USA	3	2	2	1	1	2			2	2																			51	2	4	4
1	USA	1	1	1	1	1	1	1	1																					34	1	4	6
1	USA	1	2	1	1	1	1					3	1																	48	1	4	6
1	USA	1	2	1	1													1	1			1	2							39	2	4	4
1	USA	1	1	1	1	1	1	2	2																					74	2	4	3
1	USA	1	1	1	1	2	5							5	3															36	1	4	1
1	USA	1	1	1	1													1	2									2	2	51	1	4	5
1	USA	1	2	2	1													3	2							1	2			24	1	3	5
1	USA	1	1	1	1													3	3					2	2					22	2	4	1
1	USA	2	1	1	1	3	1	1	1																					55	2	4	3
1	USA	2	3	1	2													2	2	2	4									21	1	2	4
1	USA	1	1	1	1	3	2									2	2													23	1	4	5
1	USA	1	1	1	1													1	1	1	1									20	1	1	3
1	USA	2	1	1	1													1	1	1	1									31	1	4	1
1	USA	1	1	1	1													1	1					1	1					39	1	4	6
1	USA	1	1	1	1	1	1					1	1																	20	2	4	6
1	USA	1	1	1	1													1	2					2	2					27	1	4	4
1	USA	1	1	1	1													1	1			1	3							45	2	3	3
1	USA	5	5	5	5	1	5									5	5													47	1	4	4
1	USA	3	3	3	3													1	3					3	3					21	1	4	6
1	USA	1	1	1	1													1	1	2	1									40	1	3	4
1	USA	2	1	1	1	2	1					1	1																	29	1	4	4
1	USA	3	3	4	3													2	5							5	5			40	1	3	3
1	USA	1	1	1	1													1	1					1	1					32	1	1	4
1	USA	1	1	1	1													2	2			2	2							21	2	1	6
1	USA	2	5	1	1	2	2							1	2															47	1	3	6
1	USA	2	2	2	1													2	1	1	2									50	1	4	6
1	USA	2	3	1	1	1	2			2	2																			21	2	4	5
1	USA	2	2	2	1	2	1							2	2															55	1	4	6
1	USA	2	2	1	1													1	1			1	1							36	2	3	4
1	USA	2	2	2	1													1	1							1	1			59	2	4	2
1	USA	2	2	1	2	3	2									3	4													33	1	4	6
1	USA	1	1	1	1													1	1					1	1					62	1	4	6
1	USA	1	1	1	1													1	1	1	1									50	2	3	2
1	USA	1	1	1	1	1	1							1	1															50	2	3	5
1	USA	1	1	1	1	1	1	2	2																					49	1	4	4
1	USA	1	1	2	2													2	2							1	1			23	1	4	4
1	USA	2	2	1	1	1	2									2	1													33	1	4	6
1	USA	2	2	2	2	1	1									1	1													49	1	3	5
1	USA	1	1	2	1	2	1							1	1															52	1	4	6
1	USA	2	1	1	1	1	1							1	1															21	2	4	5
1	USA	4	5	5	2													1	2			4	2							25	1	1	5
1	USA	1	1	1	1													1	1									1	1	21	2	4	3
1	USA	1	1	1	1													1	1									1	1	40	1	4	6
1	USA	1	1	1	2	2	2	2	3																					46	1	4	6
1	USA	3	3	4	4													3	3					2	2					22	1	4	4
1	USA	2	2	1	1													3	4									5	4	24	2	4	4
1	USA	1	1	1	1													1	1					1	1					39	1	4	1
1	USA	1	1	1	1	1	1					1	1																	46	1	4	6
1	USA	1	1	1	1	1	1							1	1															20	2	3	4
1	USA	1	1	1	1	4	1							1	1															21	1	4	6
1	USA	1	1	1	1													1	1							1	1			23	2	3	2
1	USA	2	1	1	2	1	2									3	3													35	1	4	4
1	USA	2	1	1	1													1	4									2	1	20	1	3	5
1	USA	2	1	1	1	1	1	2	3																					29	1	2	5
1	USA	1	1	1	1													1	1	1	1									53	1	4	4
1	USA	2	3	2	1													2	2			4	4							23	2	3	1
1	USA	1	1	1	1	1	1									1	1													37	1	4	4
1	USA	2	1	1	1	1	2	4	4																					31	2	4	2
1	USA	3	2	2	2													1	2							3	2			52	1	1	6
1	USA	1	3	1	1	1	1			1	1																			32	1	3	4
1	USA	1	1	1	1													1	1					1	1					65	2	4	1
1	USA	5	5	3	3	1	5			5	5																			33	2	3	2
1	USA	2	2	1	1	1	1							1	1															48	2	1	2
1	USA	3	3	2	2	1	2									2	2													42	2	4	4
1	USA	2	2	2	1													2	4			4	4							48	1	4	5
1	USA	3	3	5	5	1	5									5	5													21	2	4	4
1	USA	1	2	1	1	3	3	3	3																					28	1	3	6
1	USA	1	1	1	1	2	1					1	1																	27	1	3	5
1	USA	1	1	1	1	3	2	4	3																					21	1	4	6
1	USA	1	1	1	1	1	1							1	1															38	1	4	6
1	USA	4	3	2	2													1	5							5	5			54	2	3	2
1	USA	1	2	2	1													2	1			1	1							25	1	2	6
1	USA	2	2	1	1	1	2					2	2																	39	2	4	3
1	USA	4	2	2	1	1	2									4	4													38	2	1	4
1	USA	2	1	1	1	1	2	5	5																					21	2	4	5
1	USA	1	2	1	1	2	1									1	1													21	1	4	5
1	USA	2	2	1	1													1	2	4	4									46	1	4	4
1	USA	2	2	1	1	1	4	4	5																					24	1	4	2
1	USA	1	1	1	1	1	1									1	1													72	2	2	4
1	USA	2	2	2	2													1	1					1	2					70	2	4	3
1	USA	2	1	2	1	3	2	2	1																					34	1	3	4
1	USA	1	1	1	1	1	1							1	1															22	2	1	4
1	USA	2	1	2	1													1	1			2	2							41	1	4	4
1	USA	1	1	1	1													1	1									1	1	21	2	4	5
1	USA	2	2	2	1													1	4	4	4									34	2	4	2
1	USA	3	3	1	1													1	3							3	3			28	1	4	4
1	USA	2	1	1	1	1	1			1	1																			20	2	4	4
1	USA	1	1	1	1	1	1			1	1																			70	2	4	6
1	USA	2	1	1	1													2	2			2	2							21	1	3	5
1	USA	1	1	1	1													1	1							1	1			50	1	4	5
1	USA	1	1	1	1													1	1					1	1					22	2	4	5
1	USA	2	2	2	2	1	2			2	2																			24	1	3	5
1	USA	1	1	1	1	1	1	2	2																					22	2	4	5
1	USA	1	1	1	1	2	1							2	2															20	2	4	5
1	USA	1	2	1	1	2	1							2	3															32	1	3	4
1	USA	1	2	2	1													2	1					1	1					41	1	3	6
1	USA	1	1	1	1	2	1	1	1																					39	1	3	5
1	USA	1	1	1	1	1	1							1	1															38	1	4	5
1	USA	1	1	1	1													1	1							1	1			21	2	1	5
1	USA	2	1	1	1													1	2							1	1			30	1	4	4
1	USA	1	1	1	1	1	1							1	1															40	1	4	4
1	USA	1	1	1	1	1	3					1	1																	74	2	4	5
1	USA	2	1	2	1													1	1									1	1	45	1	1	6
1	USA	1	2	1	1	1	1			1	2																			31	2	4	6
1	USA	1	1	1	1	1	1	1	1																					34	2	4	6
1	USA	1	2	1	1													1	1					1	1					42	1	4	5
1	USA	1	1	1	1	1	1									1	1													24	2	4	6
1	USA	1	1	1	1	4	1			1	1																			31	2	4	6
1	USA	3	2	4	3													1	4							4	4			50	2	1	3
1	USA	2	2	2	2	3	2									2	2													32	1	3	5
1	USA	1	1	1	1	1	1							1	1															35	1	4	5
1	USA	2	1	1	1	1	2									1	2													24	2	4	2
1	USA	1	1	1	1	1	1					1	1																	74	2	4	6
1	USA	2	2	1	1													3	4	4	5									51	2	3	3
1	USA	1	1	1	1	5	1			2	2																			23	1	4	4
1	USA	3	3	3	3													3	3					3	3					20	1	3	2
1	USA	2	2	1	1	2	1					1	1																	25	1	4	6
1	USA	1	1	1	1													1	1									1	1	36	2	4	2
1	USA	1	1	2	1	1	1	2	2																					35	1	2	5
1	USA	1	1	1	1													1	1			1	1							21	2	3	4
1	USA	2	2	1	3													1	5			5	3							29	1	4	4
1	USA	2	2	1	1													1	1	2	2									52	1	4	6
1	USA	1	1	1	1	4	1									1	1													36	1	4	4
1	USA	2	1	1	1													1	1			1	1							22	1	4	6
1	USA	1	2	1	1	1	1			2	2																			35	1	1	1
1	USA	2	2	1	1													1	2					1	1					71	2	4	2
1	USA	1	1	1	1	1	1					1	1																	21	2	4	4
1	USA	2	2	2	2	1	2	4	4																					24	1	4	6
1	USA	2	2	1	1													1	2									2	2	57	2	3	1
1	USA	3	2	1	1	2	2					3	3																	37	1	4	1
1	USA	1	1	1	1	2	1							1	1															25	2	4	4
1	USA	3	2	1	1	1	5			5	5																			25	2	4	3
1	USA	2	2	1	1	1	1					1	1																	35	1	4	6
1	USA	1	5	1	3	1	1			1	1																			27	2	4	5
1	USA	2	2	1	2	1	1									2	2													20	1	4	4
1	USA	1	3	2	1													1	2									2	3	41	1	1	1
1	USA	1	1	1	1													1	1			1	1							36	1	4	6
1	USA	1	2	1	2	1	2									2	1													32	2	2	5
1	USA	2	2	2	1	1	3	4	3																					20	2	4	5
1	USA	1	1	1	1	1	1	1	1																					64	2	1	4
1	USA	1	1	1	1	1	1							1	1															20	2	4	1
1	USA	1	1	1	1	1	1	1	1																					68	1	4	3
1	USA	5	1	4	2	1	4									4	3													32	2	3	1
1	USA	1	2	1	2	2	1					2	2																	22	2	4	6
1	USA	2	1	1	1													3	3					3	3					54	1	3	3
1	USA	3	3	3	3													1	3			3	3							30	2	4	1
1	USA	3	2	3	2													2	3					3	3					28	1	3	4
1	USA	2	1	1	1	1	1									1	1													50	2	4	4
1	USA	1	1	1	1	1	1					1	1																	37	2	4	5
1	USA	1	1	1	1													1	1	1	1									46	2	3	6
1	USA	1	1	1	1													1	1					1	1					27	2	4	4
1	USA	1	2	1	1													1	2			1	1							30	1	3	5
1	USA	1	1	1	1	1	1			1	1																			43	1	4	6
1	USA	1	1	1	1	1	1							1	1															50	1	2	6
1	USA	1	1	1	1	1	1									1	1													24	1	4	4
1	USA	1	1	1	1													1	1					1	1					35	1	2	6
1	USA	1	1	1	1	1	1							1	1															52	1	4	6
1	USA	1	1	1	1													2	1			1	1							53	1	4	6
1	USA	4	2	2	1	1	1					2	2																	36	1	2	2
1	USA	1	1	1	1	1	1									1	1													37	1	4	4
1	USA	1	1	1	1	1	1									1	1													61	2	4	6
1	USA	3	2	2	2	1	2									2	2													54	1	4	1
1	USA	2	2	2	2													2	2			2	2							32	1	4	6
1	USA	3	2	3	2													3	2									3	3	35	1	4	4
1	USA	1	1	1	1	1	1			1	1																			52	1	4	6
1	USA	1	1	1	1	2	2									2	2													26	1	4	4
1	USA	1	1	1	1													1	2					2	2					27	1	4	5
1	USA	2	2	1	1													1	1							1	1			65	1	4	5
1	USA	1	1	1	1	1	1					1	1																	44	1	2	6
1	USA	1	2	2	2													1	2	1	2									36	1	2	6
1	USA	2	2	2	2	2	2			2	2																			25	1	4	5
1	USA	4	4	2	2													1	4					3	4					48	1	4	6
1	USA	2	1	1	1													1	1									1	1	55	2	1	4
1	USA	2	1	1	1	1	1									1	1													49	2	4	3
1	USA	1	3	1	1	2	1	2	2																					33	1	1	4
1	USA	4	4	4	4													5	5							5	5			54	1	3	4
1	USA	1	1	1	1	1	1									1	1													37	1	4	6
1	USA	2	2	1	1													1	2									2	2	35	1	4	4
1	USA	2	2	3	1	1	2			2	3																			36	1	3	5
1	USA	2	1	1	1													3	1			1	1							24	1	4	6
1	USA	5	5	5	1													1	3							1	3			25	1	3	5
1	USA	1	2	2	2	2	2							3	3															20	1	4	2
1	USA	2	2	1	2	1	2			2	3																			30	1	4	3
1	USA	5	1	1	2													1	3					1	2					24	1	2	5
1	USA	2	1	1	1													1	2									2	3	22	2	4	4
1	USA	3	3	3	3	3	3					3	3																	21	1	4	1
1	USA	3	2	2	1													4	3					3	3					36	1	4	2
1	USA	2	2	1	1	3	1									1	1													29	2	3	3
1	USA	2	2	1	1	4	5			5	5																			20	2	4	5
1	USA	1	1	1	2													1	1							2	1			41	1	3	5
1	USA	1	1	1	1													2	2	2	2									55	2	1	4
1	USA	1	1	1	1													1	1							1	1			48	1	4	4
1	USA	1	1	1	1	1	1	2	2																					61	2	4	6
1	USA	1	1	2	2													3	2									2	1	42	1	4	6
1	USA	2	1	1	1	2	2					2	2																	46	1	1	5
1	USA	3	3	3	3	3	3					3	3																	29	2	3	4
1	USA	3	2	2	2	1	3							4	4															29	1	4	4
1	USA	3	3	3	3	5	5					4	4																	39	1	3	6
1	USA	4	4	2	2													1	2							3	3			47	1	1	3
1	USA	1	1	1	1	1	1									1	1													68	2	4	3
1	USA	3	2	2	2	1	4									4	4													21	1	4	6
1	USA	1	1	1	1													1	1					1	1					57	2	4	2
1	USA	2	2	3	1													1	1	3	3									36	1	4	1
1	USA	2	2	1	1	1	1							1	1															60	1	1	3
1	USA	2	2	1	1													1	1					1	1					23	2	4	2
1	USA	1	1	1	1	1	1	1	1																					46	1	4	6
1	USA	3	3	3	2	2	5									5	5													42	2	3	1
1	USA	3	2	3	2	1	5							5	5															31	2	4	5
1	USA	2	2	3	2													2	2	4	4									25	2	3	5
1	USA	1	1	1	1													5	1	1	1									33	1	4	5
1	USA	2	2	2	2													1	4									4	4	25	1	4	5
1	USA	1	1	1	1	1	1									1	1													22	1	4	4
1	USA	2	1	2	1													1	3									3	1	31	2	4	4
1	USA	1	1	1	1													1	1			2	2							34	2	4	4
1	USA	1	1	1	1													1	1	1	1									23	2	4	6
1	USA	3	2	2	1													1	4	5	5									59	2	4	6
1	USA	2	2	1	1													1	3									3	3	38	1	4	4
1	USA	1	1	1	1													1	1			1	1							43	1	4	6
1	USA	5	5	2	2													1	5	5	5									43	2	3	1
1	USA	1	2	1	1													2	2							1	2			22	2	3	6
1	USA	1	3	3	3													3	1									1	1	36	1	3	1
1	USA	2	2	1	1													1	1							1	1			32	1	4	5
1	USA	1	1	1	1	1	1			1	1																			65	1	4	3
1	USA	1	1	2	1													1	1							1	1			28	1	4	3
1	USA	1	1	1	1	1	1	2	2																					71	2	4	3
1	USA	1	2	1	1													2	1									2	2	25	1	1	5
1	USA	2	2	2	3													1	2					2	2					29	1	4	6
1	USA	1	1	1	1	1	1	2	2																					35	2	4	4
1	USA	1	1	1	1	5	2							2	2															25	1	4	4
1	USA	3	2	1	1	2	1	4	3																					29	2	4	6
1	USA	1	1	1	1	1	1							1	1															22	2	4	6
1	USA	1	1	1	3													1	3					3	3					26	2	3	3
1	USA	5	5	5	5	1	5			5	5																			49	1	4	5
1	USA	1	1	1	1													1	1									1	1	50	1	4	4
1	USA	1	1	1	1													1	1			1	1							63	2	4	5
1	USA	1	1	1	1													1	1	1	1									32	2	4	4
1	USA	2	2	2	1	1	5							5	5															68	2	4	4
1	USA	2	1	1	1													3	2					2	1					53	1	2	4
1	USA	3	1	1	1	1	3			3	2																			29	2	4	1
1	USA	2	1	1	1	1	1			1	1																			72	2	4	2
1	USA	3	3	3	2													1	2					3	3					20	2	3	1
1	USA	1	1	1	1													3	1			1	1							23	1	1	5
1	USA	1	1	1	1													1	1					1	1					29	2	4	6
1	USA	4	2	2	1													2	4	4	5									33	1	4	6
1	USA	2	1	1	2	1	1	2	3																					26	1	4	6
1	USA	2	2	1	1													2	1					3	3					21	2	4	3
1	USA	2	2	2	2	1	1							1	1															54	1	4	4
1	USA	2	1	1	1	1	1									1	2													29	2	4	6
1	USA	1	1	1	1													1	1									1	1	52	1	4	4
1	USA	1	1	1	1	1	1	1	1																					52	1	4	6
1	USA	2	2	2	1	1	1	4	4																					21	2	4	3
1	USA	2	2	4	3													3	2	2	3									20	2	3	4
1	USA	2	1	1	1	1	1									1	1													28	1	1	5
1	USA	2	2	2	1													1	2					2	2					31	2	4	6
1	USA	2	1	1	1													1	1	1	1									42	1	4	6
1	USA	2	3	4	2													1	1					3	3					42	1	4	6
1	USA	2	2	1	2	3	2							2	2															33	1	4	5
1	USA	1	1	1	1													1	1	1	1									30	2	1	3
1	USA	1	1	1	1													1	1					1	1					30	2	4	4
1	USA	1	1	1	1	1	1									1	1													52	2	4	3
1	USA	1	3	1	1	2	5							2	3															22	2	3	3
1	USA	1	1	1	1													1	1									1	1	31	1	4	5
1	USA	2	1	2	1													3	2									1	1	48	2	3	6
1	USA	1	1	1	1													1	2	2	2									21	1	3	3
1	USA	2	2	2	2	1	2									2	3													48	1	4	4
1	USA	3	3	3	1	3	3					3	3																	49	1	4	6
1	USA	1	1	1	1	1	1							1	1															42	1	4	1
1	USA	2	1	1	1	1	1					1	1																	69	2	4	1
1	USA	1	1	1	1	1	1	2	2																					52	2	4	6
1	USA	1	1	1	1	2	1					1	1																	39	2	3	4
1	USA	1	1	1	1	1	1									1	1													43	2	4	4
1	USA	1	2	1	1													1	1	2	1									39	1	4	2
1	USA	1	1	1	1													1	1					2	2					27	2	2	5
1	USA	3	3	3	3	1	5					3	3																	36	1	4	1
1	USA	1	1	1	1													1	1			1	1							70	1	4	5
1	USA	1	1	1	1	1	1					1	1																	51	1	4	6
1	USA	1	1	1	1	1	1									1	1													54	2	3	1
1	USA	2	2	1	2													2	2							2	1			22	1	3	4
1	USA	1	1	1	1	1	1			1	1																			54	1	4	5
1	USA	2	2	2	2	2	1			2	2																			33	2	1	5
1	USA	2	2	3	2													1	2									3	2	29	1	4	4
1	USA	4	3	4	3	5	5					5	5																	60	1	4	6
1	USA	1	2	1	1													1	1	1	1									27	2	4	6
1	USA	1	1	1	1													1	2	3	3									28	1	3	4
1	USA	1	1	1	1													1	1							1	1			41	1	4	5
1	USA	1	2	2	1	1	1	2	1																					31	1	4	4
1	USA	2	2	2	2	2	2					2	2																	40	1	4	5
1	USA	1	1	1	1													5	5	5	5									61	2	3	2
1	USA	1	1	1	1													1	1	1	2									41	2	4	5
1	USA	1	1	1	1	1	1			1	1																			29	2	4	4
1	USA	1	1	1	1													1	4			4	4							38	1	4	5
1	USA	2	3	2	2													3	2					1	2					45	1	4	6
1	USA	2	2	2	1	1	1					2	2																	23	2	4	2
1	USA	4	4	4	3													1	5					5	5					35	2	4	4
1	USA	2	2	2	2													1	1	2	2									23	1	4	5
1	USA	1	4	2	2	2	2							2	1															21	2	2	3
1	USA	1	1	2	1													1	2					2	2					39	1	2	5
1	USA	2	2	2	2	1	1			1	1																			34	2	4	4
1	USA	2	2	1	1													3	3									3	3	29	1	4	4
1	USA	1	1	1	1	4	2							2	2															48	2	4	6
1	USA	1	1	1	1	1	1									1	1													55	2	4	5
1	USA	1	1	1	1	1	1									1	1													50	1	4	6
1	USA	2	2	1	1	1	2			3	1																			41	2	1	1
1	USA	1	1	1	2	2	2							1	1															20	1	3	5
1	USA	2	2	1	2	2	2			2	2																			39	1	4	6
1	USA	2	2	2	2													1	3			3	3							45	2	3	2
1	USA	2	1	1	1	1	3									3	3													48	2	3	5
1	USA	1	2	1	1													1	1	3	2									24	2	4	6
1	USA	3	2	3	2													3	2	4	5									43	2	3	5
1	USA	2	4	1	3													2	2							1	4			23	1	4	3
1	USA	1	1	1	1	1	1	1	1																					46	1	4	6
1	USA	1	2	1	1													1	1			1	1							71	1	4	5
1	USA	1	1	1	1													1	1			1	1							72	1	4	5
1	USA	2	2	1	2													1	2	3	3									22	2	4	1
1	USA	1	1	1	1													1	1					1	2					42	2	4	4
1	USA	2	1	1	1	1	1							2	1															21	2	1	3
1	USA	1	1	1	2	1	2			2	1																			41	1	4	4
1	USA	1	1	1	1	1	1					1	1																	50	1	4	6
1	USA	2	2	2	1	1	5							5	5															54	2	4	2
1	USA	2	1	1	1	1	1	1	1																					67	1	4	6
1	USA	2	1	2	2	1	2					2	1																	36	1	1	3
1	USA	1	1	1	1	1	1					1	1																	34	1	4	6
1	USA	3	3	3	1	1	1									1	1													62	2	4	2
1	USA	2	3	2	3	2	3			2	3																			30	2	2	2
1	USA	1	2	1	1	1	4			4	4																			63	2	4	4
1	USA	3	2	4	1													1	2	4	4									59	2	4	3
1	USA	4	4	2	2													3	4	5	5									30	2	3	1
1	USA	1	1	1	1	1	2	3	5																					57	2	3	4
1	USA	2	2	1	1	2	1							1	1															73	2	4	5
1	USA	4	2	2	3													1	1	3	3									26	2	4	4
1	USA	2	2	2	1													1	2									2	2	44	1	4	3
1	USA	1	1	1	1													1	1									1	1	58	2	4	4
1	USA	1	1	1	1	1	1							1	1															62	2	3	2
1	USA	1	1	1	1	5	1					1	1																	40	2	4	6
1	USA	4	3	4	5	1	5	5	5																					55	2	3	1
1	USA	4	2	1	1	1	5					5	5																	59	1	4	3
1	USA	1	1	1	1	1	1	1	2																					41	2	4	5
1	USA	2	2	1	1													3	2			4	4							20	2	1	6
1	USA	2	2	1	1													1	2			2	3							58	2	4	4
1	USA	1	1	2	1	1	1	3	4																					70	2	4	5
1	USA	1	1	1	1	1	1									1	1													39	1	3	4
1	USA	1	2	1	1													1	2			2	3							34	2	2	6
1	USA	2	2	1	1													1	1					1	1					55	2	4	2
1	USA	1	1	1	1	1	1					1	1																	66	2	4	3
1	USA	1	1	1	1													1	1	2	1									69	1	4	1
1	USA	3	3	4	1													1	1							1	1			20	2	4	6
1	USA	2	2	1	1	3	5			5	2																			57	2	2	2
1	USA	1	2	1	1													1	1	4	5									70	2	4	2
1	USA	3	1	1	1													1	2									2	1	69	2	4	4
1	USA	3	3	3	3	1	3			3	3																			45	2	4	1
1	USA	1	1	1	1													1	1							1	1			78	1	3	4
1	USA	3	3	3	3	1	4			4	4																			35	2	4	5
1	USA	2	2	2	1													1	2							1	1			31	2	4	5
1	USA	5	5	5	5	1	2	2	3																					20	2	2	3
1	USA	1	2	1	1													1	1			1	1							69	1	4	4
1	USA	1	1	1	1	1	1							1	1															27	2	4	6
1	USA	2	2	1	1													1	1			1	1							28	2	3	3
1	USA	1	1	1	1	1	1			1	1																			40	1	4	6
1	USA	2	3	1	1	2	1	5	5																					53	2	3	1
1	USA	1	1	1	1													1	1			1	1							23	1	1	5
1	USA	2	1	1	1	1	1							1	1															69	2	3	2
1	USA	3	3	3	3	3	3					3	3																	37	2	4	2
1	USA	2	2	1	2	1	4	4	4																					45	1	1	5
1	USA	3	2	2	1	1	1							1	1															53	2	1	2
1	USA	1	1	1	1	1	1							1	1															42	1	4	5
1	USA	1	1	1	1	1	2							1	1															25	2	4	4
1	USA	2	1	1	1													2	2			2	2							50	2	4	5
1	USA	1	1	1	1													3	2					2	2					48	1	4	5
1	USA	4	2	1	1													1	5							5	5			53	2	1	2
1	USA	3	2	2	2													5	3					3	3					31	1	4	4
1	USA	3	3	3	3	1	5			5	5																			52	2	4	1
1	USA	2	2	2	1													2	2							2	2			70	2	4	3
1	USA	2	2	1	1	1	1			1	1																			69	2	4	3
1	USA	1	1	1	1	1	1			1	1																			63	2	4	3
1	USA	1	1	1	1													1	1	1	1									33	2	4	3
1	USA	2	2	1	2													1	2									2	2	27	2	4	4
1	USA	4	2	2	2													1	5			5	5							72	2	4	2
1	USA	2	2	1	1													3	2									3	1	53	2	3	1
1	USA	5	4	5	5													5	5			5	5							54	2	4	3
1	USA	3	3	4	2	1	1	1	1																					72	2	4	5
1	USA	1	1	1	1	1	1					1	1																	63	1	4	4
1	USA	3	3	1	1													1	3			3	3							57	2	2	2
1	USA	2	2	2	1	1	1					2	2																	32	2	4	2
1	USA	1	1	1	1	1	1	3	3																					52	2	1	5
1	USA	1	1	1	1													1	1			1	1							75	1	4	3
1	USA	2	2	1	1													1	3					2	2					56	2	4	5
1	USA	1	1	1	1	1	1					1	1																	58	1	4	3
1	USA	3	3	3	3													3	3							3	3			58	1	4	1
1	USA	1	1	1	1													1	1									1	1	34	2	4	5
1	USA	1	1	1	1	1	1					1	1																	22	2	1	2
1	USA	2	2	1	1													1	1									1	1	46	2	4	4
1	USA	1	1	1	1	1	1			1	1																			43	2	4	4
1	USA	1	1	1	1	1	1									1	1													24	2	4	5
1	USA	2	2	2	2													1	2			2	4							22	2	3	3
1	USA	3	1	1	1													1	2	2	2									24	2	4	2
1	USA	1	1	1	1													2	2							2	3			34	2	2	5
1	USA	1	1	1	1													1	1							1	1			40	1	2	6
1	USA	1	1	1	1	1	1	1	1																					75	1	3	4
1	USA	2	2	2	2	3	1	3	3																					68	1	4	6
1	USA	2	1	1	1													2	4	5	5									43	2	4	6
1	USA	2	2	2	2	3	2							2	2															30	1	3	5
1	USA	1	1	1	1													2	1									1	1	30	2	4	6
1	USA	1	2	1	1	1	1			2	1																			36	2	4	5
1	USA	2	1	1	2													2	2							2	1			25	1	4	6
1	USA	3	2	2	2	2	3			4	3																			45	2	3	5
1	USA	1	1	1	1													1	1			1	1							23	1	4	6
1	USA	1	1	1	1	1	1	1	1																					57	1	4	4
1	USA	2	2	2	1	1	1									2	1													22	2	4	6
1	USA	1	2	1	1	1	1					1	1																	23	1	4	6
1	USA	1	1	1	1													5	3			3	2							33	1	3	5
1	USA	2	2	2	2	1	2	2	3																					32	2	4	6
1	USA	1	1	1	1													2	1	1	1									40	1	3	5
1	USA	3	3	2	2													1	1					2	3					21	1	3	1
1	USA	2	2	1	1													1	1							1	1			21	2	3	1
1	USA	2	1	2	2	3	3					3	2																	33	2	4	4
1	USA	1	1	1	1													5	1	1	1									31	2	4	6
1	USA	1	1	1	1													1	1					1	1					55	1	4	5
1	USA	1	1	1	1													2	1	1	1									40	1	4	6
1	USA	2	2	1	1	1	2					2	2																	34	2	4	1
1	USA	2	1	3	2	2	2							3	1															39	1	3	6
1	USA	2	2	2	2	4	2							2	2															31	2	1	3
1	USA	2	2	3	2													1	3							3	3			28	2	4	4
1	USA	5	2	4	3													5	3					3	3					30	1	4	1
1	USA	2	2	1	1	1	2									2	2													35	1	4	6
1	USA	2	4	4	4	1	3							4	4															32	1	3	3
1	USA	1	1	1	1	1	1	1	1																					39	1	3	6
1	USA	5	5	5	5	5	4									5	5													37	2	4	6
1	USA	1	1	1	1	1	4									4	4													54	2	4	3
1	USA	1	1	1	1	1	1							1	1															52	1	4	4
1	USA	1	1	1	1	1	1									1	1													43	1	4	6
1	USA	5	2	1	2													3	3							3	2			22	2	1	1
1	USA	2	1	1	1	1	1	1	1																					33	2	4	1
1	USA	4	3	3	1	2	5									5	5													35	1	4	1
1	USA	1	2	3	1	2	2									1	2													22	2	4	4
1	USA	2	1	1	2	1	1							2	1															23	1	4	5
1	USA	2	2	1	1													1	1									1	1	25	2	4	5
1	USA	2	1	1	3													1	2					2	1					26	2	1	4
1	USA	2	2	1	1	1	5									5	5													34	2	1	4
1	USA	2	2	2	2	1	2					2	3																	24	1	4	4
1	USA	1	1	1	1													1	1			1	1							61	1	4	6
1	USA	2	2	2	2	1	1			1	1																			29	2	1	1
1	USA	1	1	1	1	1	1			1	1																			33	2	4	4
1	USA	2	1	1	1	3	1									1	2													25	2	4	4
1	USA	3	3	3	3													3	3	3	3									22	1	4	3
1	USA	3	3	3	3	2	2			2	2																			28	1	1	1
1	USA	5	4	5	2													5	5					5	5					29	2	4	2
1	USA	2	2	1	1													1	1							1	1			45	1	3	1
1	USA	1	1	1	1	1	2	1	1																					28	2	3	1
1	USA	4	2	2	2	5	5									4	4													36	2	4	4
1	USA	1	1	1	1	1	1			1	1																			72	1	4	6
1	USA	2	1	1	2													2	1			2	1							30	1	4	6
1	USA	1	1	1	1	1	1									1	1													40	1	4	4
1	USA	4	4	4	2	1	1					2	2																	53	2	4	6
1	USA	2	1	1	1	1	2	2	5																					23	2	4	4
1	USA	1	1	1	1													1	1			1	1							22	1	4	6
1	USA	1	1	1	1	5	1									1	1													80	1	4	6
1	USA	1	1	1	1	1	1					1	1																	24	1	4	6
1	USA	3	3	3	2													1	2							2	2			42	2	4	2
1	USA	4	4	2	3	1	2					2	1																	22	2	4	6
1	USA	2	2	2	2	5	4							4	4															40	1	4	5
1	USA	1	1	1	1	1	1									1	1													51	2	4	6
1	USA	2	2	2	2	2	2					2	2																	47	2	3	4
1	USA	1	1	1	1	1	1					1	1																	35	2	1	6
1	USA	1	1	1	1													1	1									1	1	56	2	4	4
1	USA	1	1	1	1													1	2							1	1			50	2	4	5
1	USA	1	1	1	1	1	1	2	2																					41	2	4	6
1	USA	4	2	3	2													1	4			4	4							44	2	4	2
1	USA	1	1	1	1	1	1							1	1															50	2	4	5
1	USA	1	2	1	1	1	1					1	1																	20	2	4	2
1	USA	1	2	2	2													2	2			1	3							23	1	3	5
1	USA	2	2	2	1	1	3	3	3																					48	2	3	5
1	USA	3	1	1	1	2	1	1	1																					56	2	4	1
1	USA	3	2	3	3													1	5					4	3					33	2	3	1
1	USA	5	5	5	2	5	5							5	5															30	2	1	1
1	USA	1	1	1	1													1	2							2	2			48	2	4	1
1	USA	1	1	1	1													1	1					1	2					43	1	4	6
1	USA	1	1	1	2													1	1									1	1	22	2	4	4
1	USA	1	1	1	1	1	1			1	1																			69	2	4	3
1	USA	1	1	1	1	2	1							1	1															38	2	4	4
1	USA	2	2	1	1													1	2	2	2									53	2	4	5
1	USA	2	2	2	1													1	1									1	1	26	1	4	1
1	USA	2	2	2	2	4	2	2	2																					23	2	4	6
1	USA	1	1	1	1													1	1									1	1	25	2	4	4
1	USA	1	1	1	1	1	1			1	1																			23	2	1	1
1	USA	1	1	1	1													5	1									1	1	31	2	4	6
1	USA	4	2	2	2													1	2									2	3	30	2	4	4
1	USA	3	3	3	4	1	2							4	2															38	2	1	1
1	USA	2	2	1	1													1	2									1	1	34	2	3	1
1	USA	3	3	3	1													1	3									3	3	76	1	4	5
1	USA	5	5	5	2	2	4			2	1																			23	2	4	2
1	USA	1	2	1	1	1	1			2	3																			22	1	4	5
1	USA	2	2	1	1	2	2							2	2															65	1	4	5
1	USA	5	4	5	5	4	5							5	5															23	2	1	1
1	USA	4	4	4	4	3	5	5	5																					49	2	4	5
1	USA	2	2	2	1	1	1	2	2																					47	2	3	5
1	USA	1	1	1	1	1	3									2	2													23	2	3	5
1	USA	3	2	2	2													1	3							3	3			46	2	4	6
1	USA	2	1	1	2	1	1									1	1													50	2	4	6
1	USA	2	2	1	1	1	1					1	1																	78	1	4	6
1	USA	2	2	1	1	2	1	1	1																					73	1	4	6
1	USA	3	3	3	1													1	3	5	5									31	2	4	1
1	USA	3	2	2	1													1	4	5	5									67	1	4	5
1	USA	2	1	1	1													1	1					1	1					26	2	4	4
1	USA	1	1	2	1	1	1							1	2															23	1	3	4
1	USA	1	1	1	1													1	1					1	1					28	1	4	5
1	USA	1	1	1	1	5	1							1	1															37	1	1	4
1	USA	1	1	1	1													2	1					1	1					48	2	4	6
1	USA	3	2	3	2	1	2					2	2																	43	2	1	5
1	USA	2	2	1	1	3	3					2	2																	40	2	4	5
1	USA	1	2	2	1													2	1			1	1							43	1	4	4
1	USA	2	2	1	2	1	1	1	1																					66	1	4	4
1	USA	2	2	1	1	1	1					1	1																	78	1	4	4
1	USA	4	1	1	1	1	5									5	3													54	2	4	6
1	USA	5	4	3	2	3	3							4	4															43	2	3	4
1	USA	1	1	1	1	1	1			1	1																			57	1	2	4
1	USA	1	1	1	1	1	1							1	1															70	1	4	5
1	USA	1	2	2	1	1	1					1	1																	69	1	4	5
1	USA	2	2	2	2													1	1					2	2					69	1	4	4
1	USA	2	2	2	2	1	2									2	3													49	2	4	6
1	USA	3	2	1	1	4	1			1	2																			32	2	4	1
1	USA	5	1	3	3	1	2									1	2													26	2	3	1
1	USA	1	1	1	1	1	1							1	1															64	1	4	5
1	USA	1	1	1	1													1	1					1	1					65	1	4	2
1	USA	1	1	1	1	1	4			4	5																			30	2	3	6
1	USA	2	1	1	1													1	1							1	1			60	1	4	4
1	USA	2	2	1	1	1	5									5	5													63	1	4	3
1	USA	1	1	1	1													1	4			3	5							51	2	4	5
1	USA	1	2	1	1	1	1			1	2																			42	1	3	1
1	USA	1	1	1	1	1	1									1	1													45	1	4	6
1	USA	3	3	3	3	4	5									5	5													52	2	4	4
1	USA	1	2	1	1	1	1					1	1																	67	1	4	6
1	USA	2	2	2	1	2	1							1	1															28	2	3	4
1	USA	1	1	1	1	1	1									1	1													71	1	4	4
1	USA	2	1	1	1													1	4			3	3							40	2	4	6
1	USA	1	1	1	1													1	1									1	1	72	1	4	6
1	USA	1	1	1	1	1	1									1	1													26	2	4	5
1	USA	3	3	3	1	1	3									3	3													28	2	4	5
1	USA	1	1	1	1	1	1							1	1															71	1	4	4
1	USA	2	2	1	1													2	1							1	1			60	1	4	5
1	USA	1	1	1	1													3	1							1	1			51	2	4	6
1	USA	3	3	3	3													5	5									5	5	46	2	4	6
1	USA	1	1	1	1	1	1			1	1																			20	2	4	6
1	USA	2	2	2	2	3	2	2	2																					40	2	4	4
1	USA	3	1	1	4													4	4					4	5					34	1	4	5
1	USA	2	2	2	2													1	1	2	2									37	2	4	6
1	USA	1	1	1	1													1	1	1	1									63	1	4	6
1	USA	2	3	1	1													1	2			2	2							41	1	3	4
1	USA	2	1	1	1	2	1	2	2																					61	1	4	5
1	USA	1	1	1	1	1	1	4	4																					33	2	4	6
1	USA	3	3	3	3	3	3									3	4													52	2	4	6
1	USA	1	1	1	1													1	1			1	1							54	2	4	6
1	USA	2	2	1	1													3	2			2	2							58	1	4	4
1	USA	2	2	2	1	1	4									3	4													37	2	4	4
1	USA	1	2	1	1													1	1									1	1	60	1	4	4
1	USA	2	2	1	2													1	1	1	2									39	2	4	6
1	USA	2	1	4	1													1	1									1	1	70	1	4	4
1	USA	1	1	1	1	1	1			1	1																			45	1	4	6
1	USA	1	1	1	1													3	2					2	2					22	2	4	1
1	USA	2	2	2	2	1	2					2	2																	42	2	4	5
1	USA	1	1	1	1													1	1			1	1							62	1	4	5
1	USA	5	5	5	5	1	5	5	5																					65	1	4	1
1	USA	3	2	3	2													3	2							2	2			33	1	3	5
1	USA	2	1	1	1													1	1							1	1			32	2	4	1
1	USA	1	1	1	1	1	1	1	1																					49	1	4	4
1	USA	2	2	2	1													1	5	5	5									25	2	1	6
1	USA	1	1	1	1	1	1			1	1																			46	1	4	6
1	USA	1	1	1	1													3	2									1	1	41	2	4	6
1	USA	2	2	2	1													4	4	5	5									40	2	4	5
1	USA	2	2	1	1													2	2					2	2					26	2	1	4
1	USA	5	5	5	4	1	5	5	5																					23	1	3	3
1	USA	1	1	2	1	1	1									1	1													64	1	3	5
1	USA	2	1	1	1													1	1					1	1					48	2	1	6
1	USA	2	2	1	1													1	1					1	1					32	2	4	4
1	USA	2	1	1	2													1	1									1	1	28	2	4	4
1	USA	2	2	1	1													3	2	2	2									29	2	2	6
1	USA	1	1	1	1													1	1					1	1					42	2	4	6
1	USA	2	1	1	1	1	1	1	1																					41	1	4	5
1	USA	2	1	1	1													2	1	1	1									34	1	1	5
1	USA	3	2	2	1	3	2					3	3																	54	2	4	3
1	USA	3	3	4	3													3	4							4	3			40	2	4	4
1	USA	1	1	1	1													1	1	1	1									42	2	4	6
1	USA	2	2	1	1													1	1			1	1							57	1	4	6
1	USA	2	2	1	1													2	5	5	5									48	2	3	6
1	USA	1	2	1	1													1	3	5	5									32	2	4	5
1	USA	2	2	1	1	2	1							1	1															39	2	4	2
1	USA	1	1	1	1													1	1	1	3									47	2	4	5
1	USA	4	3	3	1	1	3	3	5																					39	2	4	1
1	USA	2	2	2	1	1	5							4	3															46	2	4	5
1	USA	3	2	4	1	2	2							3	2															40	2	4	5
1	USA	3	3	2	2	3	5			5	5																			43	2	4	5
1	USA	1	1	2	1													1	1	1	1									39	1	4	6
1	USA	2	1	1	1													1	5					5	5					38	2	4	5
1	USA	3	3	3	1													1	1									1	1	40	1	4	6
1	USA	2	1	2	2													1	1			2	2							45	1	4	6
1	USA	1	1	1	1													3	4					2	2					36	2	4	4
1	USA	2	2	2	1													2	1			2	4							32	1	1	1
1	USA	2	2	2	1	1	4									4	4													30	2	1	1
1	USA	3	2	2	2	3	2	2	2																					43	1	4	5
1	USA	2	2	2	2	3	3									2	3													47	2	4	5
1	USA	1	1	1	1													1	2									2	2	64	1	3	4
1	USA	2	2	1	1	2	1							1	1															32	1	4	4
1	USA	2	1	1	2	1	1							2	1															58	1	4	1
1	USA	2	1	1	1	1	1	2	1																					32	2	4	6
1	USA	1	1	1	1													1	1							1	1			20	2	4	4
1	USA	1	3	1	3	3	4									2	1													36	1	2	1
1	USA	1	1	1	1													3	2							1	1			31	1	4	5
1	USA	4	2	2	4													1	3			3	4							24	1	3	1
1	USA	2	1	1	1													1	3	5	5									54	2	1	5
1	USA	5	5	5	5	1	5	5	5																					55	2	4	5
1	USA	2	2	1	1													1	1			2	2							37	1	4	1
1	USA	1	1	1	1	3	2	3	2																					43	2	4	5
1	USA	2	2	2	1	1	5	5	5																					26	2	4	6
1	USA	3	2	2	1	1	2							2	2															52	2	3	4
1	USA	3	3	3	5	1	1					3	2																	28	2	1	4
1	USA	4	3	3	2													1	4					5	5					40	1	4	6
1	USA	1	1	1	1	1	1			1	1																			43	1	4	4
1	USA	1	1	1	1	1	1			1	1																			21	2	4	1
1	USA	1	1	1	1	1	1			1	1																			40	2	4	6
1	USA	2	1	1	1													1	1							1	1			27	2	2	5
1	USA	3	2	2	2	3	2					2	2																	27	2	1	1
1	USA	1	1	1	1													1	1			1	1							34	2	4	4
1	USA	2	2	1	1													1	5									5	5	29	2	3	1
1	USA	1	1	1	1													1	4							4	4			21	2	3	1
1	USA	3	3	3	4													1	3							3	3			26	1	2	3
1	USA	5	5	5	5	5	5			5	5																			45	1	4	5
1	USA	5	2	4	2													1	5									5	5	30	2	3	2
1	USA	3	2	2	1													1	3									3	3	41	1	4	1
1	USA	2	2	3	2	1	3			3	3																			47	1	4	4
1	USA	1	1	1	1	1	1			1	1																			63	1	4	4
1	USA	1	1	1	1	1	1					2	2																	36	2	3	2
1	USA	2	2	1	1													1	4							4	4			55	2	3	5
1	USA	3	3	3	1													1	3	3	3									48	2	2	1
1	USA	1	1	1	3	2	3									3	1													22	2	3	2
1	USA	3	2	1	1													2	3							3	4			38	2	1	1
1	USA	5	3	3	3	1	5									5	5													36	2	4	1
1	USA	1	1	1	1	1	1									1	1													71	1	4	4
1	USA	5	5	5	5	1	5					5	5																	32	2	4	1
1	USA	3	2	1	1	1	3			2	2																			52	2	4	6
1	USA	1	2	2	2													3	3					2	3					27	2	1	1
1	USA	2	1	1	1	3	2					1	1																	69	1	4	5
1	USA	3	3	1	1													1	2	2	2									70	1	4	1
1	USA	3	3	3	3	5	5							5	5															25	2	4	5
1	USA	1	2	1	1	1	1	1	1																					20	2	1	4
1	USA	2	1	2	1	1	2	4	5																					37	2	4	3
1	USA	1	1	1	1													3	1							1	1			23	2	3	1
1	USA	2	1	1	1													1	1	1	1									31	2	4	4
1	USA	3	3	3	1													1	4							3	3			44	1	4	6
1	USA	1	2	2	2													1	2							2	2			23	2	4	4
1	USA	1	1	2	2	2	1							1	1															39	2	3	5
1	USA	1	1	1	1	1	2	3	2																					23	2	3	1
1	USA	1	1	1	1													1	1									1	1	68	1	4	5
1	USA	1	1	1	1													1	1					1	1					20	1	2	4
1	USA	2	2	2	2	5	5							5	5															61	1	4	5
1	USA	2	2	2	1	1	3							3	3															63	1	4	5
1	USA	2	2	2	2	1	2							2	2															71	1	4	6
1	USA	1	1	1	1	1	1									1	1													34	1	4	5
1	USA	3	4	3	4	1	5							5	5															20	2	4	2
1	USA	1	2	1	1	2	2					2	2																	50	1	4	5
1	USA	3	3	3	3													5	5					5	4					33	2	2	1
1	USA	4	3	3	1													5	3			2	2							29	2	3	1
1	USA	2	2	1	2													2	1			1	1							74	1	4	6
1	USA	5	5	5	4													1	5					5	5					21	2	1	1
1	USA	1	1	1	1													1	1							1	1			31	1	4	6
1	USA	1	1	1	1	1	1					1	1																	27	1	3	3
1	USA	1	1	1	1													3	1	2	2									24	2	2	2
1	USA	4	4	4	2	5	4									4	4													67	1	4	4
1	USA	2	2	2	2													1	4									3	3	52	2	4	6
1	USA	2	4	4	4													1	1							1	1			51	2	4	2
1	USA	2	2	2	3													1	3							3	3			40	2	4	1
1	USA	2	2	1	1	1	1					2	2																	26	2	4	4
1	USA	4	3	3	2													3	3							3	3			49	1	3	1
1	USA	1	1	1	1	1	1					1	1																	28	2	4	1
1	USA	1	1	1	3	1	1									1	2													56	1	4	4
1	USA	1	1	1	1	1	1			1	1																			66	1	4	6
1	USA	2	2	1	2	1	4							2	3															45	2	4	2
1	USA	3	2	5	2	1	4									4	4													27	2	4	5
1	USA	2	2	2	2	1	2									2	2													48	2	3	1
1	USA	1	1	1	1	1	4							4	2															50	2	4	6
1	USA	1	1	1	1	1	1									1	1													28	2	4	4
1	USA	3	3	3	3													1	3					3	3					26	2	3	1
1	USA	1	1	1	1	1	1			1	1																			21	1	4	4
1	USA	2	2	1	1													1	2			5	5							61	1	3	4
1	USA	2	2	1	1													1	1					1	1					54	2	4	6
1	USA	3	3	2	3	1	3			4	4																			54	1	3	1
1	USA	3	3	3	3	1	3									3	3													33	2	4	1
1	USA	2	2	1	1	1	1			1	2																			54	2	1	4
1	USA	2	2	1	1	1	3					4	3																	41	1	4	1
1	USA	2	1	1	1	1	1									1	1													22	1	4	5
1	USA	2	3	3	2	3	2					3	2																	26	1	2	4
1	USA	2	2	1	1													1	1			1	1							63	1	4	6
1	USA	1	1	1	1	1	1	1	1																					70	1	4	6
1	USA	4	4	3	2	1	5					5	5																	39	2	4	6
1	USA	5	3	3	3													5	3			3	3							39	2	4	4
1	USA	3	3	3	3													3	3									3	3	45	2	4	4
1	USA	1	1	1	1													1	1							1	1			62	1	1	6
1	USA	2	2	2	1													1	1					1	1					60	1	4	4
1	USA	1	1	1	1	1	1	1	1																					46	1	4	2
1	USA	3	3	2	1													1	5			5	5							40	2	2	1
1	USA	2	2	2	1													1	1	3	3									70	1	4	4
1	USA	2	1	2	1													1	2							2	1			34	1	4	6
1	USA	2	1	1	3	1	1							2	1															24	2	4	2
1	USA	2	2	1	1	1	3					3	3																	31	2	4	2
1	USA	2	2	2	2	1	1							1	1															70	1	4	6
1	USA	2	2	1	1													1	1			1	1							41	2	4	6
1	USA	2	2	1	1	1	1									1	1													31	1	4	6
1	USA	1	1	1	3	3	3							1	3															33	1	3	3
1	USA	1	2	1	1	3	5			5	5																			46	2	3	1
1	USA	1	1	2	1													2	1							1	2			35	1	3	6
1	USA	5	5	5	2	1	5					5	5																	55	2	4	4
1	USA	1	1	1	1	3	1	2	2																					52	1	4	6
1	USA	4	4	4	2	5	5							5	5															46	1	4	6
1	USA	2	2	1	1													3	3			4	5							52	2	3	6
1	USA	5	5	5	1	1	5							5	5															30	1	4	4
1	USA	1	1	1	1													1	1					1	1					53	1	4	6
1	USA	2	2	2	1													1	2									2	2	55	2	4	3
1	USA	3	3	3	1	1	3	3	3																					32	2	1	2
1	USA	3	3	3	3													1	3									2	3	23	1	1	1
1	USA	3	2	1	1	3	2	1	1																					30	2	3	2
1	USA	1	2	1	1													1	1									1	1	35	1	3	6
1	USA	2	2	2	2													1	5							5	5			33	1	2	4
1	USA	2	1	2	1													1	1	2	1									21	2	4	2
1	USA	5	3	4	1	1	5							5	5															50	2	3	1
1	USA	3	2	2	2													1	1									1	2	42	1	1	5
1	USA	1	4	1	1													1	2									3	2	22	1	3	4
1	USA	2	2	2	2													1	5			5	5							43	2	4	1
1	USA	1	1	1	1	1	1			1	1																			71	1	4	6
1	USA	1	1	1	1													5	1							1	1			33	1	3	4
1	USA	1	1	1	1	2	2			1	2																			20	2	1	2
1	USA	2	1	2	2													2	2					2	2					23	2	4	4
1	USA	1	1	1	1													1	1							1	1			32	2	4	2
1	USA	2	2	2	1													2	5					5	5					48	2	4	2
1	USA	2	1	1	1	1	1	1	1																					46	2	4	4
1	USA	1	1	1	1	1	1	5	5																					50	2	3	1
1	USA	2	1	1	1	1	1	2	3																					70	1	4	1
1	USA	1	1	1	1	1	1									1	1													74	1	4	2
1	USA	1	1	2	1	1	1					2	2																	66	1	4	6
1	USA	1	1	1	1													5	1					1	1					25	1	3	4
1	USA	1	1	1	1	1	1					1	1																	53	2	4	6
1	USA	1	1	1	1													1	2							1	1			29	2	1	5
1	USA	2	2	1	1	1	2	2	3																					39	2	4	2
1	USA	1	1	1	1	1	1									1	1													73	1	4	6
1	USA	1	1	1	1	1	1					1	1																	21	2	1	3
1	USA	3	1	3	3													3	3			3	3							22	2	3	1
1	USA	2	2	1	1	1	3			3	3																			70	1	4	4
1	USA	1	1	1	1	1	1							1	1															54	2	4	4
1	USA	3	3	3	2													1	4									4	3	45	2	3	1
1	USA	3	2	2	3													5	3	3	3									52	2	4	4
1	USA	1	1	1	1													1	1			1	1							44	1	4	1
1	USA	2	2	2	3	1	2							3	3															34	2	3	4
1	USA	2	2	2	2	1	2					2	2																	28	2	3	6
1	USA	2	3	2	1													1	1							1	2			64	1	4	1
1	USA	3	3	3	2													1	2									2	2	52	2	4	6
1	USA	3	3	3	2	1	2							2	2															56	1	3	2
1	USA	4	2	2	2	1	5									5	5													51	2	4	1
1	USA	2	1	1	1	2	1	1	2																					40	1	3	4
1	USA	1	1	1	1	1	2			2	2																			25	2	4	5
1	USA	2	2	2	1	1	1	2	3																					73	1	4	4
1	USA	1	1	1	1													1	5	5	4									64	1	3	5
1	USA	1	1	1	1													1	1	1	1									59	1	4	1
1	USA	1	1	2	4													2	2							2	1			49	1	4	4
1	USA	2	2	2	2													2	3									3	3	69	1	4	2
1	USA	2	2	2	2	1	4			4	3																			64	1	4	4
1	USA	4	4	3	2	1	5			5	5																			60	1	4	4
1	USA	3	2	1	2													1	1			2	2							39	2	3	4
1	USA	1	1	1	1	1	1	2	2																					36	2	3	1
1	USA	2	1	2	1													1	2									2	2	71	1	4	2
1	USA	2	2	2	2	2	2					3	3																	28	1	3	5
1	USA	1	1	1	1	1	1					1	1																	34	1	3	5
1	USA	4	3	4	2	1	2									3	2													45	2	4	1
1	USA	1	1	1	1	1	1					1	1																	64	1	4	1
1	USA	4	2	2	2	1	5					4	3																	44	2	3	5
1	USA	3	3	3	1													1	2									1	2	24	1	3	2
1	USA	2	4	1	2	2	1					2	4																	30	2	4	6
1	USA	2	2	1	1													2	2									2	2	68	1	4	2
1	USA	2	2	2	1													1	1					2	2					67	1	4	5
1	USA	2	2	2	2													1	3					3	5					63	1	3	4
1	USA	2	1	1	1													3	1							1	1			35	1	4	4
1	USA	1	1	1	1	1	1							1	1															40	2	4	6
1	USA	2	2	2	2	1	2	4	4																					48	2	4	6
1	USA	1	1	1	1	1	1									1	2													66	1	3	4
1	USA	2	1	1	1	1	1			2	1																			40	2	4	2
1	USA	2	2	1	1	2	2									1	3													67	1	4	1
1	USA	2	2	1	1	2	4					4	4																	30	2	3	3
1	USA	1	1	1	1													1	1									1	1	37	1	4	1
1	USA	4	4	3	1	2	4							4	4															41	1	4	6
1	USA	1	1	1	1	1	2							2	2															50	2	3	4
1	USA	2	2	1	1													2	2									1	2	54	2	3	2
1	USA	1	1	1	1	1	1			1	1																			72	1	4	4
1	USA	1	1	3	4	1	1							1	1															61	1	3	2
1	USA	2	2	2	2	2	2							2	3															38	1	4	5
1	USA	1	1	1	1	1	1	4	4																					74	1	4	6
1	USA	4	2	2	2													1	2					2	2					28	2	1	1
1	USA	1	2	1	1													3	1	1	1									58	1	4	6
1	USA	1	1	1	1													1	1									1	1	28	2	4	4
1	USA	2	2	2	2													3	2	4	4									47	2	4	6
1	USA	2	1	1	1													1	1							1	1			51	2	4	6
1	USA	2	3	2	2													5	3	4	3									32	1	2	1
1	USA	1	1	1	1													1	1					1	1					75	1	4	6
1	USA	2	2	2	1	1	1					1	1																	69	1	4	6
1	USA	1	2	1	1													1	1					1	1					55	2	2	6
1	USA	3	3	3	1	1	5							5	5															48	1	4	5
1	USA	3	3	1	1													1	2									2	3	78	1	4	1
1	USA	1	1	1	1	1	2									2	2													79	1	4	5
1	USA	3	3	4	1													1	2	5	5									75	1	4	4
1	USA	2	2	1	1	2	1					1	1																	65	1	4	1
1	USA	2	2	1	1													1	1	3	3									67	1	4	6
1	USA	1	1	1	1													1	1	4	4									53	2	4	5
1	USA	4	3	2	1													1	5							4	3			55	2	4	1
1	USA	1	1	1	1													1	1			1	1							39	2	4	1
1	USA	1	1	1	1	1	1			1	1																			42	1	3	2
1	USA	2	1	1	1													3	4			1	1							62	1	4	1
1	USA	3	3	3	3													3	3			3	3							27	2	4	1
1	USA	2	2	1	1	1	1	2	2																					53	1	4	4
1	USA	1	1	1	1	1	1	1	1																					47	1	4	1
1	USA	4	2	2	2	2	2			2	3																			35	1	4	4
1	USA	4	2	3	2	1	5									5	5													32	2	3	1
1	USA	3	2	2	2	3	4			4	4																			53	2	4	6
1	USA	4	4	5	5	1	5					5	5																	51	2	4	6
1	USA	1	1	1	1	1	1							1	1															50	2	3	2
1	USA	2	1	1	1	2	1			1	2																			34	1	4	6
1	USA	2	2	1	1	1	1							1	1															42	2	1	2
1	USA	3	2	4	3													1	5									5	5	34	2	4	6
1	USA	2	2	2	2													2	2							2	2			33	1	4	4
1	USA	2	2	2	2													3	1									1	1	25	2	4	6
1	USA	3	3	3	3	1	3									3	3													25	2	3	2
1	USA	1	1	1	1													1	1									1	1	44	2	4	1
1	USA	1	1	1	1													1	1					2	2					42	2	3	1
1	USA	1	2	2	1													1	2			1	2							34	2	4	1
1	USA	2	1	1	1	1	2							2	3															53	1	3	2
1	USA	1	1	1	1	1	1					1	1																	73	1	3	6
1	USA	2	1	1	1	2	1	1	1																					43	1	4	1
1	USA	1	1	2	1													1	1									1	1	70	1	4	5
1	USA	2	3	2	2	1	2					1	1																	29	1	4	4
1	USA	1	1	1	2	1	2							2	2															38	2	4	5
1	USA	1	1	1	1	1	1									1	1													67	1	4	4
1	USA	1	1	1	1													1	2							2	2			32	2	4	4
1	USA	2	2	1	2	1	5							5	5															27	2	2	1
1	USA	5	5	5	5	1	1			1	1																			50	2	4	3
1	USA	5	4	3	1	1	5									5	5													46	1	3	2
1	USA	1	1	1	1	1	1							1	1															40	2	4	5
1	USA	1	1	1	1													1	1			1	1							38	2	4	4
1	USA	1	1	1	1													1	1									1	1	23	2	1	1
1	USA	2	2	1	1													3	1			2	2							49	2	4	4
1	USA	1	1	1	1	1	1					1	1																	54	2	4	1
1	USA	1	1	1	1	1	1			1	1																			43	1	4	6
1	USA	1	1	1	1	1	1	1	1																					25	1	2	3
1	USA	1	1	1	1													1	1					1	1					40	1	2	6
1	USA	3	2	1	1	1	5					5	1																	54	1	4	4
1	USA	1	1	1	1													1	1							1	1			30	2	4	6
1	USA	4	4	4	5													1	5					5	5					57	1	3	1
1	USA	2	1	1	1	1	1			1	1																			45	2	4	4
1	USA	1	1	1	1	1	2			2	2																			47	2	3	1
1	USA	1	4	1	3													2	4					2	3					24	2	3	1
1	USA	2	2	3	3													1	1							2	3			22	2	1	2
1	USA	1	1	1	1	1	1					1	1																	54	2	4	4
1	USA	1	1	1	1													1	1					1	1					47	2	4	4
1	USA	1	1	1	1													1	1	1	1									55	2	3	4
1	USA	5	3	4	1													1	5			5	5							35	1	4	6
1	USA	1	1	1	1													1	1	1	1									49	2	4	5
1	USA	1	1	1	1													3	1									1	1	24	1	4	5
1	USA	2	2	1	1													1	1			1	1							48	2	4	4
1	USA	2	2	2	1	2	2			4	4																			39	1	4	6
1	USA	4	3	5	3	1	5							5	5															20	1	3	2
1	USA	1	1	1	1													1	1									1	1	50	1	1	5
1	USA	1	1	1	1	1	1	1	1																					70	1	4	5
1	USA	1	1	1	1													1	1			1	2							72	1	4	4
1	USA	1	1	1	1	5	1					1	1																	34	2	4	6
1	USA	1	1	1	1													2	1					1	1					73	1	4	5
1	USA	2	1	1	1													1	2			2	3							32	2	4	4
1	USA	1	1	1	1													1	1							1	1			66	1	4	1
1	USA	2	2	2	2	1	2			2	2																			31	1	4	5
1	USA	2	1	1	1	1	1							1	1															59	1	4	5
1	USA	2	1	2	1	1	1					1	2																	59	1	3	1
1	USA	2	2	1	1	1	3	3	3																					43	2	4	1
1	USA	2	2	1	1	1	1					1	1																	31	2	1	3
1	USA	1	1	1	1	1	1									1	1													43	2	4	6
1	USA	2	1	1	1	2	1	4	4																					59	1	4	6
1	USA	1	1	1	1													5	1									1	1	36	2	4	5
1	USA	2	2	1	1													1	1	2	2									38	1	4	4
1	USA	1	1	1	1	1	1					1	1																	36	2	3	1
1	USA	1	1	1	1	1	1	1	1																					64	1	3	6
1	USA	2	2	1	1	3	2	3	4																					27	2	4	4
1	USA	2	2	2	1													1	5	5	5									68	1	4	2
1	USA	2	2	2	2	2	2					2	2																	48	1	3	3
1	USA	3	3	2	2	1	1					1	1																	45	1	3	5
1	USA	2	1	1	1													1	2							1	1			54	2	3	5
1	USA	4	4	4	1	1	2			2	2																			52	2	4	1
1	USA	3	3	3	3													4	3			3	3							31	2	1	2
1	USA	3	2	2	1													1	5									5	1	51	2	3	6
1	USA	2	1	1	1	3	1					1	2																	54	2	4	6
1	USA	1	1	1	1													1	1							1	1			45	2	4	5
1	USA	4	4	4	4	2	5									5	5													33	2	1	1
1	USA	2	2	2	1													1	1									1	1	56	1	4	2
1	USA	2	2	2	2													3	3					3	3					31	2	4	4
1	USA	1	1	1	1													1	2			2	3							41	1	4	4
1	USA	1	1	1	1													1	1									2	1	20	2	1	2
1	USA	3	1	1	1													1	5					4	3					55	2	4	1
1	USA	1	1	1	1	1	1					1	1																	40	3	1	2
1	USA	2	2	1	2	1	2			2	2																			35	2	2	5
1	USA	2	1	1	1	3	1	1	1																					52	2	4	6
1	USA	1	1	1	1	1	1	1	1																					54	1	4	6
1	USA	2	2	2	2													1	5			5	5							49	2	4	1
1	USA	2	2	1	1	2	3					2	2																	78	1	4	2
1	USA	2	1	1	1	1	2							1	2															67	1	4	2
1	USA	1	1	1	1	1	1	1	1																					68	1	3	4
1	USA	3	3	3	3	1	3					3	3																	22	2	1	1
1	USA	3	3	1	1													1	3			3	3							53	2	4	1
1	USA	5	5	5	5													5	5					5	5					25	2	4	2
1	USA	1	1	1	1	1	1									2	4													31	1	4	2
1	USA	1	1	1	1													1	1			1	1							34	1	3	4
1	USA	1	1	1	1	1	2									2	2													39	2	4	2
1	USA	1	2	3	1	1	1			1	1																			71	1	3	4
1	USA	2	2	1	1													1	1			1	1							62	1	3	4
1	USA	1	1	1	1	1	1							1	1															42	2	4	6
1	USA	1	1	1	1													1	1	1	1									34	1	4	5
1	USA	1	2	1	1	1	1	3	3																					68	1	4	5
1	USA	2	2	1	1	3	2	3	4																					21	1	3	5
1	USA	2	2	2	1													1	2									1	1	36	2	3	1
1	USA	2	1	2	1	2	1			2	2																			20	2	3	3
1	USA	1	1	1	1	1	1					1	1																	74	1	4	4
1	USA	2	2	1	1													3	1					1	1					67	1	4	6
1	USA	2	2	2	1	2	2							2	2															40	2	4	4
1	USA	3	2	1	1													1	5							5	5			28	1	3	1
1	USA	1	1	1	1													1	1	1	1									37	2	4	4
1	USA	1	1	1	1													2	4							2	3			34	2	3	3
1	USA	1	1	1	1													1	2	1	1									26	2	4	2
1	USA	2	2	1	1	1	1	2	2																					48	1	4	4
1	USA	1	2	3	2	2	1			2	1																			53	1	3	3
1	USA	2	2	2	2	1	2					1	1																	40	2	1	1
1	USA	1	1	1	1	1	1									1	1													50	3	4	6
1	USA	1	2	5	2													1	2							2	3			55	1	3	3
1	USA	2	2	2	1	1	1			1	1																			55	2	4	5
1	USA	5	5	1	1	1	5							5	5															37	1	4	3
1	USA	2	2	1	1													1	2	3	3									36	2	2	4
1	USA	1	2	1	1													1	1									1	1	33	1	3	6
1	USA	2	2	2	2	1	3							3	3															42	2	4	2
1	USA	1	1	1	1	1	1	1	1																					53	2	4	4
1	USA	1	1	1	1													2	1			1	1							25	1	4	6
1	USA	2	2	1	1													1	2									2	2	41	1	4	3
1	USA	2	2	1	1													1	1			1	1							62	1	3	3
1	USA	1	2	1	1													1	1					1	1					33	1	4	2
1	USA	2	2	1	1													1	1					1	1					55	2	4	3
1	USA	2	2	1	1	1	1			1	1																			35	2	3	1
1	USA	1	1	1	1	1	1									1	1													68	1	4	5
1	USA	1	1	1	1													2	1					2	1					40	1	4	6
1	USA	3	2	2	2	1	4					3	3																	52	2	1	4
1	USA	1	1	1	1													1	1					1	1					58	1	4	4
1	USA	1	1	2	1	2	2			3	2																			39	1	3	6
1	USA	2	1	1	1	1	1	3	3																					39	2	1	6
1	USA	1	1	2	1													3	2									2	2	32	1	4	6
1	USA	2	2	1	1	1	1			2	2																			49	2	4	6
1	USA	2	1	1	1	1	3			2	3																			28	2	2	4
1	USA	4	2	1	1													1	3	5	5									54	2	4	6
1	USA	4	4	3	1													1	5							5	3			69	1	4	2
1	USA	2	2	2	1													1	2									2	2	79	1	4	4
1	USA	1	1	1	1	1	1									1	1													28	2	4	4
1	USA	1	1	3	1													1	1									1	1	64	1	3	4
1	USA	1	1	1	1	1	1					1	1																	70	1	4	2
1	USA	1	1	1	1	1	1					1	1																	73	1	3	2
1	USA	3	3	3	3	1	1			2	2																			48	1	2	1
1	USA	1	1	1	1													1	1							1	1			67	1	4	6
1	USA	2	1	1	1	1	2	2	3																					43	1	4	4
1	USA	2	2	1	1	1	2							2	3															54	2	4	4
1	USA	2	2	2	1	1	4					3	3																	66	1	3	1
1	USA	3	3	3	1	5	5			5	5																			66	2	4	3
1	USA	1	1	1	1	1	2									2	2													34	2	1	2
1	USA	2	1	1	1	1	2			2	1																			27	2	4	2
1	USA	2	2	2	1	1	1							1	1															60	1	4	4
1	USA	2	2	2	2													1	1			2	2							21	1	4	3
1	USA	2	2	1	1	1	2	5	5																					63	1	4	3
1	USA	3	3	2	2													1	2							2	2			34	2	3	4
1	USA	3	2	3	3													1	3					2	2					56	1	1	4
1	USA	2	1	1	1													1	2			2	1							34	2	4	1
1	USA	2	3	3	1													2	3									2	4	32	1	2	3
1	USA	2	2	1	1	1	2							2	1															42	1	4	5
1	USA	3	2	2	2	1	5	5	5																					56	2	4	4
1	USA	1	1	1	1	1	1					1	3																	64	1	4	5
1	USA	3	2	3	2													1	3									3	3	48	2	4	5
1	USA	2	1	1	1													1	1					1	1					68	1	3	3
1	USA	3	2	1	1	1	2	2	2																					56	2	4	1
1	USA	5	5	3	3													1	3							5	5			43	2	4	1
1	USA	1	1	1	1													1	1							1	1			38	2	4	1
1	USA	2	2	1	1	1	2			3	3																			47	2	4	1
1	USA	5	5	3	3	5	5					5	5																	53	1	4	2
1	USA	1	1	1	1													1	1					1	1					48	2	2	4
1	USA	2	2	2	2	5	4			4	2																			26	2	1	3
1	USA	1	1	2	1	1	1			1	1																			68	1	4	4
1	USA	3	3	3	1	1	3					3	1																	39	2	4	4
1	USA	2	3	2	2	2	4			4	4																			31	1	3	4
1	USA	5	5	1	1													1	5									5	5	50	2	4	2
1	USA	1	1	1	1	1	1	4	4																					69	1	4	4
1	USA	2	2	1	1													1	2									1	1	62	1	3	2
1	USA	5	5	5	5	5	3									3	3													27	2	3	1
1	USA	2	2	2	1	1	1	1	1																					45	2	4	4
1	USA	2	1	1	1													1	1			1	1							37	2	4	3
1	USA	2	1	2	1	1	1	5	5																					79	1	4	3
1	USA	1	2	1	1	1	1									1	1													76	1	4	4
1	USA	4	4	4	5													1	5	5	5									43	2	3	4
1	USA	1	1	1	1													1	1			1	1							68	1	3	3
1	USA	1	1	2	1													1	1							1	1			74	1	4	5
1	USA	2	2	1	1													1	1	2	2									38	2	3	3
1	USA	3	2	2	2	1	4			4	4																			52	2	3	4
1	USA	1	1	1	1	1	1			1	1																			45	2	4	5
1	USA	1	1	1	1													1	1			1	1							80	1	4	4
1	USA	2	2	1	1	1	2					1	1																	26	2	2	3
1	USA	1	1	1	1													1	1					1	1					70	1	1	2
1	USA	1	1	1	1	1	1							1	1															57	1	3	1
1	USA	3	3	3	1													1	1			1	1							42	2	4	2
1	USA	1	1	1	1	1	1					1	1																	72	1	4	1
1	USA	2	2	2	2	3	2									2	2													54	1	4	6
1	USA	1	1	1	1	1	1					1	1																	43	1	4	4
1	USA	1	1	1	1													1	1					1	1					60	1	4	6
1	USA	2	1	1	2	1	2	2	2																					59	1	4	5
1	USA	2	2	1	1	1	2					2	2																	72	1	4	4
1	USA	5	1	2	1													1	1							1	2			40	1	3	4
1	USA	3	4	1	1													5	3			3	3							68	1	4	4
1	USA	2	2	1	1	1	4					4	4																	66	1	4	4
1	USA	5	5	5	4													1	5					5	5					38	2	1	2
1	USA	2	2	2	1	1	2							2	2															29	2	3	3
1	USA	2	2	1	1	1	1	3	2																					28	2	4	3
1	USA	1	1	1	1	1	2							2	2															35	2	4	3
1	USA	1	1	1	1	1	1					1	1																	68	1	4	4
1	USA	4	4	2	1													1	5							5	5			51	2	1	2
1	USA	2	1	1	1	1	1					1	1																	44	2	4	4
1	USA	1	1	1	1	1	1			1	1																			74	1	4	6
1	USA	1	1	1	1	1	1					1	1																	72	1	3	3
1	USA	1	1	1	1													1	1			1	1							72	1	4	6
1	USA	1	2	1	1	1	1	2	2																					41	2	4	3
1	USA	2	1	1	1													3	4							4	4			29	2	4	1
1	USA	2	1	1	1													1	1									1	1	62	1	4	6
1	USA	5	1	5	5													1	1							1	1			20	1	3	2
1	USA	1	1	1	1	1	1									1	1													44	2	4	6
1	USA	4	3	2	2	1	5					5	5																	55	2	4	2
1	USA	2	1	1	1	1	1	1	1																					50	1	3	2
1	USA	1	2	1	1													1	1									2	1	75	1	4	3
1	USA	1	1	1	1	1	1			1	1																			66	1	4	6
1	USA	2	2	2	1	1	2			2	2																			69	1	4	3
1	USA	1	1	1	1	1	1			1	1																			67	1	3	1
1	USA	1	1	1	1													3	4			4	4							42	2	3	1
1	USA	1	1	1	1	1	1	1	1																					71	1	4	1
1	USA	3	2	2	2	1	2					2	1																	36	2	4	5
1	USA	1	1	1	1	1	1	2	2																					41	2	4	6
1	USA	1	1	1	1													1	1							1	1			62	1	4	4
1	USA	4	2	1	3	1	3	5	5																					65	1	3	4
1	USA	2	1	1	1	1	1							1	1															67	1	4	5
1	USA	4	4	2	2	5	4	5	5																					79	1	4	4
1	USA	2	2	1	1													1	3									2	2	50	2	4	2
1	USA	1	1	1	1													1	1			1	1							44	2	4	5
1	USA	1	1	1	1													1	1					1	1					64	1	4	6
1	USA	2	1	1	1													1	1	1	1									35	1	4	3
1	USA	3	3	2	1	3	2							1	1															32	2	4	4
1	USA	2	2	2	2													1	1							2	2			65	1	4	1
1	USA	4	3	3	2	2	5			5	5																			54	2	3	2
1	USA	2	1	1	1													1	1			1	1							73	1	4	6
1	USA	4	4	2	2	1	5									4	4													43	1	4	5
1	USA	1	1	1	1													3	5	5	5									53	2	4	4
1	USA	3	3	3	3													1	3									3	3	55	2	4	3
1	USA	1	1	1	1													2	1					1	1					65	1	4	6
1	USA	1	1	1	1													1	1					1	1					67	1	4	4
1	USA	2	3	2	1	1	3									1	1													29	2	3	1
1	USA	3	3	2	1	1	3							2	2															52	2	3	2
1	USA	2	1	1	1													1	1	4	4									53	2	4	4
1	USA	1	1	1	1													1	1					1	1					23	2	4	4
1	USA	1	1	1	1													1	3					2	2					46	2	4	1
1	USA	3	2	1	1	1	3	5	5																					47	2	1	5
1	USA	1	1	1	1													1	1			1	1							68	1	4	4
1	USA	3	3	3	1	1	5					5	5																	49	2	3	1
1	USA	2	2	1	1	3	3					2	2																	40	1	3	2
1	USA	2	2	2	2													1	1	1	1									35	1	4	2
1	USA	2	3	2	1													1	2							2	2			37	2	3	1
1	USA	2	2	2	1	1	1	3	5																					31	2	4	3
1	USA	2	2	2	2													1	2	2	2									47	2	3	2
1	USA	1	1	1	1													1	1							1	1			42	2	3	1
1	USA	1	1	1	1	1	1					1	1																	30	2	4	5
1	USA	2	2	1	1	1	1									1	1													76	1	4	4
1	USA	1	2	2	2	3	2									2	2													31	2	4	5
1	USA	2	2	4	2													1	5									5	5	36	2	4	2
1	USA	2	1	1	2													1	1							1	1			47	2	4	5
1	USA	2	2	1	2	1	1									1	1													45	2	4	4
1	USA	3	2	1	1	1	1	1	1																					62	2	4	3
1	USA	2	2	2	1	2	1									2	2													36	2	4	3
1	USA	4	3	5	5													1	5			5	5							44	1	1	2
1	USA	3	3	3	3													3	3							3	3			55	2	4	2
1	USA	2	2	1	1	1	2							2	2															63	1	3	1
1	USA	2	1	1	1													1	3									3	3	34	2	4	2
1	USA	1	1	1	1													1	1			1	1							40	2	4	2
1	USA	1	1	1	1													1	2					2	2					30	2	1	1
1	USA	5	2	5	2	1	5									5	5													49	1	4	2
1	USA	2	1	1	1													1	2					1	2					22	2	4	1
1	USA	2	2	3	4													1	1	1	1									74	1	4	4
1	USA	1	2	1	1	2	2									2	2													35	1	4	6
1	USA	2	1	3	1	1	1					2	2																	53	2	3	4
1	USA	2	3	1	2													1	1	4	5									32	2	4	1
1	USA	1	2	1	1	1	1	2	2																					72	1	2	2
1	USA	2	2	1	1	1	4					4	5																	42	2	4	3
1	USA	2	2	1	1	2	5									5	5													45	2	4	5
1	USA	2	1	1	1	1	1									1	1													51	2	4	1
1	USA	1	2	4	1	1	1	5	5																					36	2	3	2
1	USA	1	1	1	1													1	1									1	1	26	1	3	5
1	USA	1	1	1	1													1	1					1	1					31	2	4	4
1	USA	1	1	1	1													1	1					1	1					68	1	4	5
1	USA	2	2	1	1													1	1					1	2					78	1	4	4
1	USA	3	3	2	1													3	3					3	3					41	2	3	2
1	USA	2	2	1	1	1	2	3	4																					20	1	3	3
1	USA	1	2	1	1													3	1			1	2							25	1	3	1
1	USA	1	1	1	1													1	1							1	1			21	2	4	2
1	USA	3	3	3	2	1	2							2	2															67	1	4	2
1	USA	2	1	1	1	1	2									1	1													43	1	4	6
1	USA	2	3	3	1													1	3					3	3					49	1	4	3
1	USA	3	3	2	1													1	1	1	2									61	1	4	6
1	USA	2	2	2	1													1	3									4	4	47	2	4	3
1	USA	1	1	2	2	1	1			1	1																			42	2	3	2
1	USA	2	1	1	1													2	1	1	1									45	2	4	3
1	USA	2	2	1	1	1	5					5	5																	30	2	4	3
1	USA	2	3	2	1													3	3							2	2			39	2	4	4
1	USA	2	2	2	1	2	1									2	2													57	1	4	3
1	USA	3	2	2	1													1	1	2	2									52	2	4	3
1	USA	5	5	5	2													1	5					5	5					49	1	4	6
1	USA	1	1	1	1	1	1							1	1															68	1	4	2
1	USA	2	2	1	2													1	3									2	2	46	2	4	5
1	USA	2	4	2	2	4	5	5	5																					29	1	4	6
1	USA	3	3	3	3													1	3									3	3	33	2	4	1
1	USA	4	3	2	2	1	2					2	2																	73	1	4	5
1	USA	3	3	1	1													1	3			3	3							32	2	4	1
1	USA	2	2	1	1	1	2	5	5																					53	2	4	1
1	USA	1	1	1	1													1	1									1	1	35	2	4	6
1	USA	1	1	1	1	1	1									1	1													55	2	4	2
1	USA	1	1	1	1	1	1	2	2																					31	2	4	4
1	USA	4	2	3	2													1	4	5	5									32	2	4	3
1	USA	1	1	1	1													1	1					1	1					39	1	4	1
1	USA	3	2	2	1	1	5	5	5																					39	2	3	1
1	USA	3	2	4	4													1	3					2	4					40	2	3	3
1	USA	3	2	1	1	1	5	5	5																					29	2	3	2
1	USA	1	2	1	1													5	3									3	2	72	1	4	6
1	USA	3	3	2	1													1	2			1	2							43	2	4	2
1	USA	1	1	1	1	1	1					1	1																	31	2	4	1
1	USA	3	3	3	2	2	2							2	3															31	2	3	1
1	USA	2	2	2	1	1	1							1	1															36	2	1	2
1	USA	1	1	1	1													2	2	2	2									43	2	4	6
1	USA	2	2	1	2	1	3					3	3																	52	2	3	2
1	USA	2	2	3	2	1	2					2	3																	37	1	4	2
1	USA	3	3	2	1	1	1							1	1															69	1	4	6
1	USA	1	1	1	1	2	1			1	1																			45	2	4	6
1	USA	4	2	3	2	1	4					4	4																	55	2	3	3
1	USA	1	1	1	1	2	1							1	1															46	2	3	1
1	USA	1	1	1	1	3	2					1	1																	26	2	1	1
1	USA	2	3	2	1	2	3	3	3																					25	1	4	5
1	USA	2	1	1	1	1	1	3	3																					73	1	4	5
1	USA	3	3	1	1	1	2			2	3																			21	2	3	4
1	USA	2	4	4	5	2	3					2	2																	20	2	1	1
1	USA	2	2	1	1													1	1			5	5							25	2	4	3
1	USA	1	1	1	1	1	1							1	1															28	2	2	2
1	USA	4	4	4	2													1	2					2	2					63	1	3	2
1	USA	2	1	1	1	5	1					1	1																	30	1	4	6
1	USA	2	2	1	1	2	1							1	2															25	1	3	5
1	USA	2	2	2	3													1	4	4	4									34	2	4	1
1	USA	3	4	1	1													1	2									1	1	34	1	2	4
1	USA	1	2	1	2	1	2	1	2																					32	1	4	2
1	USA	1	1	1	1	1	1			1	1																			50	1	3	1
1	USA	1	1	1	2	1	1							1	1															44	1	4	1
1	USA	3	2	1	2	1	2									2	3													43	2	4	3
1	USA	1	1	1	1	1	1							1	1															49	1	4	4
1	USA	1	1	1	1	1	1					1	1																	50	2	4	5
1	USA	4	3	4	3	1	3							3	3															51	1	4	4
1	USA	1	1	1	1													1	1	1	1									72	1	4	3
1	USA	2	2	1	1													1	5							5	5			59	1	4	5
1	USA	2	2	3	1													1	1									1	1	38	1	4	3
1	USA	2	3	2	2													1	5					5	3					34	2	1	5
1	USA	1	1	1	1	1	1			1	1																			74	1	4	6
1	USA	1	1	1	2													1	1					1	1					61	1	4	1
1	USA	1	1	1	1	1	1			1	1																			35	1	4	5
1	USA	2	2	1	1													1	3			3	3							55	2	4	3
1	USA	2	2	2	2													1	1									1	1	69	1	4	6
1	USA	1	1	1	1													1	2	4	4									29	2	1	4
1	USA	1	1	1	1													1	1									1	1	68	1	4	5
1	USA	5	4	5	3													1	5									5	5	63	1	4	1
1	USA	2	2	1	1													1	4					4	3					41	2	3	1
1	USA	2	1	1	1	1	1	5	5																					27	2	2	2
1	USA	2	2	2	1													3	2									2	2	35	1	3	4
1	USA	2	1	1	1													1	1							1	1			50	2	4	4
1	USA	2	2	1	1	1	1			1	1																			65	1	4	4
1	USA	5	1	3	3	3	3					4	4																	33	1	4	6
1	USA	1	1	1	1													1	1	1	3									24	2	2	3
1	USA	1	1	1	1	1	1					1	1																	64	1	4	5
1	USA	1	2	1	1	1	1									1	1													29	2	4	5
1	USA	1	1	2	1	1	1	1	1																					70	1	4	3
1	USA	2	1	1	1													1	4	5	5									48	2	3	2
1	USA	1	1	1	1													1	1					1	1					26	2	4	4
1	USA	1	1	1	1													1	1					1	1					69	1	4	3
1	USA	5	2	1	2	1	2			2	1																			32	2	4	4
1	USA	1	1	1	1													1	1							1	1			52	2	4	5
1	USA	5	5	5	3													1	5			5	5							41	2	1	1
1	USA	2	2	2	1	5	2	4	4																					34	2	3	4
1	USA	3	2	2	1	1	4					4	5																	51	2	4	2
1	USA	1	2	1	1	1	1					1	1																	50	1	4	3
1	USA	2	2	1	1													1	5							5	5			29	2	4	4
1	USA	2	1	1	1													1	1	4	4									30	1	4	3
1	USA	2	2	1	2	1	1							2	2															51	1	2	4
1	USA	1	1	1	1													1	1					1	1					36	1	3	6
1	USA	1	1	1	1													1	1							1	1			29	1	2	6
1	USA	2	1	1	1	1	1									1	1													31	2	4	3
1	USA	2	1	1	5													2	2			2	2							29	2	4	6
1	USA	1	1	1	1													1	1					1	1					71	1	3	6
1	USA	1	1	1	1	1	1							1	1															50	2	4	5
1	USA	2	2	2	1													3	2					2	2					54	2	4	5
1	USA	2	2	1	1													1	1			1	1							72	1	4	4
1	USA	2	2	1	1	5	5			5	5																			53	2	4	1
1	USA	1	1	1	1	1	2	5	5																					49	2	4	5
1	USA	2	2	2	1	1	1	4	4																					22	1	4	1
1	USA	1	1	1	1	2	1	1	1																					61	1	4	4
1	USA	2	2	2	2	1	3			2	2																			50	2	4	4
1	USA	1	1	1	1	1	1	1	1																					70	1	4	3
1	USA	1	1	1	1	1	1									1	1													66	1	4	4
1	USA	1	1	1	1	1	1			1	1																			23	2	1	3
1	USA	2	2	2	2	1	5			5	5																			51	2	3	2
1	USA	2	1	1	2													1	1							1	1			39	2	1	3
1	USA	2	2	2	1													2	2			2	2							40	1	1	5
1	USA	3	2	1	1													1	1							1	1			29	2	1	3
1	USA	1	1	1	1													1	4							4	4			31	2	2	5
1	USA	2	2	1	1	1	3			4	4																			31	2	3	2
1	USA	5	1	2	1	1	3									2	2													46	2	1	3
1	USA	1	1	1	1	1	1									1	1													35	2	4	2
1	USA	2	2	2	1	1	2							1	1															78	1	4	4
1	USA	1	1	1	1													1	5							5	5			67	1	3	3
1	USA	4	2	1	1													1	4	2	2									34	2	4	4
1	USA	5	5	5	5													5	5							5	5			38	2	4	1
1	USA	2	2	2	1													1	1					1	1					69	1	4	4
1	USA	2	2	1	1													4	2									1	1	53	1	3	6
1	USA	2	1	1	1	1	4	5	5																					54	2	3	2
1	USA	5	3	2	3													5	5									5	5	32	2	3	1
1	USA	2	2	1	1	1	5	5	5																					39	2	3	1
1	USA	1	1	1	1													1	1	1	1									72	2	4	4
1	USA	1	1	1	1													1	1			1	1							34	1	4	2
1	USA	2	2	1	1													1	2					2	3					61	1	4	2
1	USA	4	4	3	2	1	5							5	4															47	2	1	6
1	USA	1	1	1	1	1	1	1	1																					67	1	4	6
1	USA	1	1	1	2													3	3	3	3									77	2	4	4
1	USA	2	2	1	1	1	4	5	4																					23	2	3	1
1	USA	4	4	2	1													1	5									2	2	45	2	1	2
1	USA	2	2	1	1													1	1	1	1									47	2	2	6
1	USA	1	2	1	1	1	1					1	1																	69	1	4	5
1	USA	1	1	1	1													4	5	5	5									27	2	4	4
1	USA	1	1	1	1	1	3					3	3																	75	1	3	2
1	USA	2	2	2	1	1	5									2	2													34	2	4	1
1	USA	2	2	2	2													1	1					2	1					37	1	3	1
1	USA	3	3	2	2	1	4	5	5																					43	2	3	3
1	USA	3	2	1	1													1	4					4	3					21	2	1	3
1	USA	1	1	1	1													1	2			2	2							27	1	4	2
1	USA	2	2	1	2													1	1							1	1			46	2	4	3
1	USA	3	2	2	1	1	2			2	3																			34	2	2	4
1	USA	1	1	1	1	1	1							1	1															40	1	4	4
1	USA	2	2	1	1													1	3	5	5									56	2	4	3
1	USA	1	1	1	1	1	1					1	1																	65	1	4	3
1	USA	4	4	3	2	3	4									2	2													35	2	4	3
1	USA	1	1	1	1													1	1							1	1			51	2	4	6
1	USA	1	2	1	1													1	1			2	1							26	1	4	5
1	USA	3	2	3	3	3	3							3	3															25	1	4	1
1	USA	2	1	1	1													2	1			2	2							20	2	4	4
1	USA	4	3	1	1													5	5					5	5					60	1	4	1
1	USA	2	2	1	1	1	1							1	1															66	1	4	1
1	USA	2	2	2	1	1	2							2	2															70	1	4	2
1	USA	1	1	1	1	1	1			1	1																			56	2	4	5
1	USA	3	3	2	2													1	5	5	5									35	2	4	2
1	USA	1	2	1	1	1	1	1	1																					54	2	1	1
1	USA	3	3	1	1													2	2	4	4									64	1	4	4
1	USA	4	2	3	3	1	5									5	5													42	2	4	6
1	USA	4	3	2	2													1	2							3	3			30	2	4	1
1	USA	1	1	1	1	1	1	1	1																					37	2	4	3
1	USA	2	2	1	1													1	1									2	2	48	1	4	1
1	USA	1	1	1	1													2	1									1	1	29	1	4	4
1	USA	1	5	1	1													1	1			1	1							44	1	3	5
1	USA	1	1	1	1	1	2	5	5																					54	2	4	3
1	USA	1	1	1	1	1	1							1	1															36	1	4	2
1	USA	3	2	2	2													1	1	1	1									34	2	3	2
1	USA	2	2	1	1	1	5					5	2																	51	2	1	2
1	USA	1	1	1	1	3	2									2	2													39	1	1	5
1	USA	3	3	3	3	1	2									2	2													60	1	4	1
1	USA	2	4	2	2	2	2					4	1																	24	2	2	5
1	USA	4	3	4	3													3	3							4	4			43	2	4	4
1	USA	2	2	1	2	3	1	2	2																					55	1	4	6
1	USA	1	1	1	2													3	2			2	2							20	1	2	2
1	USA	2	2	1	1													1	1			1	1							53	2	4	4
1	USA	2	1	1	1	1	1	1	2																					20	2	3	3
1	USA	2	2	2	2	1	1	1	1																					34	2	1	3
1	USA	2	2	2	2													3	3					2	2					32	1	3	3
1	USA	2	2	2	1													1	2	3	3									38	2	4	4
1	USA	4	3	3	3													5	5							5	5			45	1	4	3
1	USA	2	2	1	1													1	4							4	4			47	2	3	6
1	USA	1	1	1	1	1	2									1	1													39	2	3	2
1	USA	2	2	2	2													1	2									2	2	45	1	4	6
1	USA	4	4	4	3	1	5			5	3																			27	2	4	3
1	USA	1	1	1	1													1	1							1	1			50	2	4	4
1	USA	2	2	1	1	1	1					1	1																	74	1	4	4
1	USA	1	1	1	1	1	1	5	5																					26	2	4	5
1	USA	3	2	3	2													3	4									3	3	41	2	4	1
1	USA	1	2	2	2													5	1	1	1									69	1	4	4
1	USA	3	3	3	3	1	3					3	3																	36	1	3	1
1	USA	1	1	1	1	1	1			1	1																			38	2	3	1
1	USA	1	1	1	1	1	1			1	1																			55	2	4	2
1	USA	3	2	2	1	1	3					3	3																	49	2	3	4
1	USA	1	1	1	1	1	1							1	1															52	2	4	4
1	USA	2	1	3	1	1	2	1	1																					20	1	1	4
1	USA	3	3	3	3													3	3					3	3					47	2	2	1
1	USA	2	1	1	1	1	1	3	3																					47	2	4	3
1	USA	2	1	1	1	1	1							1	1															49	2	4	6
1	USA	2	2	1	2	1	2									2	2													26	2	4	2
1	USA	1	1	1	1													1	1					1	1					36	2	4	6
1	USA	2	1	1	1													1	2					1	1					43	2	3	1
1	USA	2	2	2	2	1	5							5	5															32	2	1	6
1	USA	3	3	3	3													3	3	3	3									54	2	4	2
1	USA	2	2	1	1													1	1					1	1					55	2	4	4
1	USA	2	2	1	1													1	1							1	1			37	2	4	2
1	USA	1	2	2	1													2	2	1	2									34	2	3	6
1	USA	3	3	3	3	3	3			3	3																			46	1	3	1
1	USA	1	1	1	1													1	1					1	1					26	2	1	4
1	USA	2	2	1	1													3	4					2	3					69	1	4	2
1	USA	1	1	1	1													3	1							1	1			54	1	4	6
1	USA	5	5	5	5													3	5									5	5	41	2	4	1
1	USA	1	1	1	1	1	1							1	1															65	1	4	4
1	USA	1	1	1	1													1	1					1	1					42	2	4	4
1	USA	1	1	1	1	1	1							1	1															68	1	4	6
1	USA	1	1	1	1	1	1									1	1													54	2	1	4
1	USA	2	2	1	1	1	1					1	1																	56	2	4	2
1	USA	1	1	1	1													1	1					1	1					64	1	4	6
1	USA	1	2	1	1													1	2					2	2					42	2	4	3
1	USA	1	1	1	1													1	1					2	2					33	1	3	3
1	USA	1	1	1	2	2	1					2	2																	32	1	4	2
1	USA	5	5	4	4													1	5			5	5							36	2	3	3
1	USA	1	1	1	1													1	1	1	1									38	1	4	4
1	USA	1	1	1	1	1	1							1	1															33	2	4	2
1	USA	2	2	1	1	1	2			2	2																			46	2	4	3
1	USA	2	2	1	1	1	1			2	1																			44	1	3	2
1	USA	1	1	1	1	3	1							1	1															34	1	3	4
1	USA	1	1	1	1	3	1	2	1																					34	1	3	5
1	USA	3	3	3	2	1	1			1	1																			34	2	4	5
1	USA	2	2	1	1	1	2					2	2																	21	2	4	1
1	USA	2	1	1	1													1	1							1	1			77	1	3	3
1	USA	1	1	1	1	1	2					2	2																	26	1	4	4
1	USA	1	1	1	1	1	1									1	1													71	1	4	2
1	USA	2	2	2	3													1	2	5	5									24	2	3	1
1	USA	1	1	1	1	1	1	1	1																					31	2	4	6
1	USA	1	1	1	1	1	5							3	3															37	2	4	1
1	USA	1	1	1	1	2	1			1	1																			21	2	4	3
1	USA	2	2	1	1	1	2			3	2																			54	1	4	3
1	USA	1	1	1	1													2	1									1	2	72	1	4	5
1	USA	1	1	1	1	1	1					1	1																	33	2	3	1
1	USA	3	3	2	1	3	3									3	3													20	2	4	1
1	USA	1	1	1	1													1	1	5	5									21	2	3	3
1	USA	2	2	2	2													1	2			2	2							36	2	4	4
1	USA	2	2	1	1	2	1							2	2															27	2	2	4
1	USA	2	2	2	3	3	5					5	4																	43	2	1	3
1	USA	2	2	1	1	1	1					1	1																	41	2	3	2
1	USA	2	2	2	2													2	1							1	1			23	2	3	6
1	USA	2	1	1	1													2	2	5	5									72	2	3	4
1	USA	4	4	4	5													3	5									5	5	20	2	4	1
1	USA	1	1	1	1													1	1									1	1	74	2	4	6
1	USA	2	1	1	1													1	2			1	1							33	2	4	1
1	USA	2	2	1	1	1	1			1	1																			74	1	4	3
1	USA	2	2	2	2													2	2			2	2							38	1	3	4
1	USA	1	1	1	1	1	1									1	1													47	1	4	1
1	USA	2	1	1	2	1	2							2	2															26	2	3	1
1	USA	2	2	1	1	1	2					1	4																	72	1	4	3
1	USA	2	2	1	1	1	2					2	2																	39	2	4	2
1	USA	3	3	3	3													1	3			3	3							72	1	4	6
1	USA	2	2	2	2													1	2									2	2	22	2	3	5
1	USA	2	1	2	3	3	1					2	1																	25	1	2	6
1	USA	2	2	2	1	3	5					5	5																	69	1	4	4
1	USA	2	2	2	1													2	2					2	2					41	1	4	1
1	USA	4	2	2	2													1	4									4	4	55	1	1	6
1	USA	2	1	1	1	1	1			1	1																			37	2	3	5
1	USA	4	2	2	1	2	2					1	2																	33	1	4	4
1	USA	1	1	1	1													2	1									1	1	21	2	3	5
1	USA	1	2	2	1	2	4			3	3																			37	1	1	5
1	USA	5	3	1	1													1	3	3	3									45	2	3	1
1	USA	3	2	3	2	1	5	5	5																					41	2	4	3
1	USA	3	3	2	1													3	3					3	3					36	2	3	1
1	USA	2	2	2	1	2	1					1	1																	73	1	4	6
1	USA	3	2	2	1													1	1					1	1					67	1	4	5
1	USA	2	2	2	2	1	2	2	2																					64	1	2	6
1	USA	1	1	1	1													3	1							1	3			73	2	4	4
1	USA	1	1	1	1													1	2			2	2							76	2	3	4
1	USA	4	3	3	3	1	5			5	5																			50	2	1	4
1	USA	2	2	1	1													3	4			3	3							69	2	1	5
1	USA	3	1	2	2	1	2			2	2																			24	2	4	4
1	USA	3	3	1	1													1	2					2	2					60	2	3	1
1	USA	1	1	1	1													1	1	3	3									30	2	1	6
1	USA	2	2	1	1	1	1			1	1																			72	1	4	4
1	USA	2	2	2	1													1	3			2	1							42	2	4	4
1	USA	2	2	1	1	2	1									1	1													52	2	4	6
1	USA	1	1	1	1	1	1									1	1													67	1	4	3
1	USA	1	1	1	2													1	2			2	2							20	1	2	1
1	USA	2	2	1	1	1	3			3	3																			50	2	3	1
1	USA	1	1	1	1													1	1							1	1			76	1	4	6
1	USA	1	1	1	1													5	1			1	1							64	1	4	1
1	USA	2	1	1	1													1	2									2	1	20	2	1	1
1	USA	1	1	1	1													1	1					1	1					54	1	3	6
1	USA	1	2	1	1	3	1							1	2															33	1	4	4
1	USA	3	3	2	1	1	5					5	3																	39	2	4	2
1	USA	1	1	1	1													5	3					3	3					55	2	3	1
1	USA	1	1	1	1													1	1							1	1			39	2	2	2
1	USA	2	2	1	1													1	1									1	1	47	1	1	2
1	USA	4	4	1	1													1	5									4	2	49	2	4	5
1	USA	5	5	4	1	3	1					2	2																	23	2	2	2
1	USA	1	1	1	1	1	1									1	1													47	2	1	4
1	USA	2	1	1	1													1	1							1	1			69	2	4	5
1	USA	2	2	2	1													1	2									2	2	72	1	4	5
1	USA	1	1	1	1	4	3									1	1													74	1	4	6
1	USA	2	2	1	1													1	1	1	1									53	1	4	2
1	USA	1	1	2	1	1	1									1	1													79	1	4	4
1	USA	3	2	2	1	1	3	5	5																					61	2	4	1
1	USA	1	1	1	1	1	1	1	1																					52	2	4	5
1	USA	1	2	1	1	2	1							1	1															40	1	3	6
1	USA	2	2	1	1	1	1					2	1																	41	2	3	2
1	USA	3	3	1	1	1	2			2	2																			64	1	3	2
1	USA	4	4	4	4	1	5									5	5													37	1	3	1
1	USA	4	4	2	2	1	2			2	2																			45	1	4	4
1	USA	2	2	1	1													1	4									2	3	55	2	4	2
1	USA	1	1	1	1													1	2	5	5									50	1	4	5
1	USA	1	2	1	1													2	2					2	2					40	2	3	1
1	USA	1	1	1	1	1	1			1	1																			69	2	4	3
1	USA	2	1	1	1													1	1							1	1			35	2	1	5
1	USA	1	1	1	1													1	3							2	2			67	2	4	1
1	USA	2	1	1	1													3	2	3	2									65	2	4	5
1	USA	1	2	1	1													1	1									1	1	69	2	4	1
1	USA	1	1	1	1	1	1					1	1																	32	1	3	4
1	USA	2	2	2	1													1	2	5	5									46	2	1	4
1	USA	2	2	4	2													1	2							1	1			73	2	4	3
1	USA	5	5	5	5	1	5									5	5													44	2	1	3
1	USA	2	2	2	2													1	5									5	5	40	2	1	2
1	USA	1	1	1	1	1	2					1	1																	45	1	4	5
1	USA	2	1	1	1	1	2									2	2													73	2	4	5
[truncated: 33,181 more rows]
