# Supplementary material for: Assessing the impact of novelty and conformity on hesitancy towards COVID-19 vaccines using mRNA technology
Source: Commun Med (Lond). 2022 May 31;2:61. doi: 10.1038/s43856-022-00123-6 (PMC9156695; doi:10.1038/s43856-022-00123-6)
Supplement: Supplementary file 3 — Supplementary Data 2 [file 43856_2022_123_MOESM3_ESM.zip]

Archive with 2 entries (2 files):
- analysis.do
- NUS Vaccine Survey 2021 (deidentified).dta
