# Supplementary material for: Assessing the impact of novelty and conformity on hesitancy towards COVID-19 vaccines using mRNA technology
Source: Commun Med (Lond). 2022 May 31;2:61. doi: 10.1038/s43856-022-00123-6 (PMC9156695; doi:10.1038/s43856-022-00123-6)
Supplement: Supplementary file 3 — Supplementary Data 2 [file 43856_2022_123_MOESM3_ESM.zip › analysis.do]

**************************************************************************************************************
** Analysis code for:
** Assessing the impact of novelty and conformity on hesitancy towards COVID-19 vaccines using mRNA technology
** Date: 2022/04/01
**************************************************************************************************************

**********************************************
** Load dataset, clean, and generate variables
**********************************************
use "NUS Vaccine Survey 2021 (deidentified).dta", clear

** Note:
** Country = 1 USA
** 2 UK
** 3 Brazil
** 4 China
** 5 Germany
** 6 India
** 7 Indonesia
** 8 Mexico
** 9 Russia

** Remove 7 observations with invalid age entries
** Note: Final sample size is 35,173
keep if whatisyourage!=.

** INDEPENDENT VARIABLES
************************
** mRNA indicator
gen rna = (rnasubsidize!=.)
** Adoption rate
gen adoption = 0 if conventional0accept!=. | rna0accept!=.
replace adoption = 20 if conventional20accept!=. | rna20accept!=.
replace adoption = 40 if conventional40accept!=. | rna40accept!=.
replace adoption = 60 if conventional60accept!=. | rna60accept!=.
replace adoption = 80 if conventional80accept!=. | rna80accept!=.
** Gender
gen male = (whatisyourgender==1)
gen female = (whatisyourgender==2)
gen other = (whatisyourgender==3)
** Age group
gen agegroup = floor(whatisyourage/10)
replace agegroup = 7 if agegroup!=. & agegroup>7
** Years of Schooling
gen school1 = (yearsspent==1)
gen school2 = (yearsspent==2)
gen school3 = (yearsspent==3)
gen school4 = (yearsspent==4)
** Vaccines are safe
gen safe1 = (vaccinesaresafe==1)
gen safe2 = (vaccinesaresafe==2)
gen safe3 = (vaccinesaresafe==3)
gen safe4 = (vaccinesaresafe==4)
gen safe5 = (vaccinesaresafe==5)
** Vaccines are effective
gen effective1 = (vaccinesareeffective==1)
gen effective2 = (vaccinesareeffective==2)
gen effective3 = (vaccinesareeffective==3)
gen effective4 = (vaccinesareeffective==4)
gen effective5 = (vaccinesareeffective==5)
** Vaccines are important for children to have
gen important1 = (vaccinesareimportant==1)
gen important2 = (vaccinesareimportant==2)
gen important3 = (vaccinesareimportant==3)
gen important4 = (vaccinesareimportant==4)
gen important5 = (vaccinesareimportant==5)
** It is necessary for your friend to vaccinate the child
gen supposeyou1 = (supposeyouh==1)
gen supposeyou2 = (supposeyouh==2)
gen supposeyou3 = (supposeyouh==3)
gen supposeyou4 = (supposeyouh==4)
gen supposeyou5 = (supposeyouh==5)
** How much do you think the government should subsidize the Covid-19 vaccine?
gen conventionalsubsidize1 = (conventionalsubsidize==1)
gen conventionalsubsidize2 = (conventionalsubsidize==2)
gen conventionalsubsidize3 = (conventionalsubsidize==3)
gen conventionalsubsidize4 = (conventionalsubsidize==4)
gen conventionalsubsidize5 = (conventionalsubsidize==5)
gen rnasubsidize1 = (rnasubsidize==1)
gen rnasubsidize2 = (rnasubsidize==2)
gen rnasubsidize3 = (rnasubsidize==3)
gen rnasubsidize4 = (rnasubsidize==4)
gen rnasubsidize5 = (rnasubsidize==5)
gen subsidize = min(conventionalsubsidize, rnasubsidize)
gen subsidize_entirely = (subsidize==1)


** DEPENDENT VARIABLES
**********************
** Note: We have 3 versions of dependent variables
** 1. Covid-19 vaccine acceptance, asked before being randomly assigned a hypothetical adoption rate
** 2. Covid-19 vaccine acceptance, after being randomly assigned a hypothetical adoption rate (Primary DV)
** 3. Willingness to recommend the Covid-19 vaccine to loved ones, after being randomly assigned a hypothetical adoption rate
** DV #1:
gen conventionalaccept1 = (conventionalaccept==1)
gen conventionalaccept2 = (conventionalaccept==2)
gen conventionalaccept3 = (conventionalaccept==3)
gen conventionalaccept4 = (conventionalaccept==4)
gen conventionalaccept5 = (conventionalaccept==5)
gen rnaaccept1 = (rnaaccept==1)
gen rnaaccept2 = (rnaaccept==2)
gen rnaaccept3 = (rnaaccept==3)
gen rnaaccept4 = (rnaaccept==4)
gen rnaaccept5 = (rnaaccept==5)
gen dv_accept_alt = min(conventionalaccept, rnaaccept)
gen dv_accept1_alt = (dv_accept_alt==1) // Very likely
** DV #2:
gen dv_accept = min(conventional0accept, conventional20accept, conventional40accept, conventional60accept, conventional80accept, rna0accept, rna20accept, rna40accept, rna60accept, rna80accept)
gen dv = 5-dv_accept // This is a version that flips the order so that higher number corresponds to higher vaccine acceptance. For estimating multivariate ordered logit models.
gen dv_accept1 = (dv_accept==1) // Very likely
gen dv_accept2 = (dv_accept==2)
gen dv_accept3 = (dv_accept==3)
gen dv_accept4 = (dv_accept==4)
gen dv_accept5 = (dv_accept==5) // Very unlikely
gen dv_weakaccept = (dv_accept==1 | dv_accept==2) // Either somewhat or very likely to accept vaccine
** DV #3:
gen dv_recommend = min(conventional0recommend, conventional20recommend, conventional40recommend, conventional60recommend, conventional80recommend, rna0recommend, rna20recommend, rna40recommend, rna60recommend, rna80recommend)
gen dv_recommend1 = (dv_recommend==1) // Very likely
gen dv_recommend2 = (dv_recommend==2)
gen dv_recommend3 = (dv_recommend==3)
gen dv_recommend4 = (dv_recommend==4)
gen dv_recommend5 = (dv_recommend==5) // Very unlikely


*************
** RESULTS
*************


** Proportions test
** % who believe Covid-19 vaccine should be 100% subsidized, conventional vs. mRNA
prtest subsidize_entirely, by(rna)
** Cohen's h
qui: sum subsidize_entirely if rna==0
local p1 = r(mean)
qui: sum subsidize_entirely if rna==1
local p2 = r(mean)
display 2*(asin(sqrt(`p1')) - asin(sqrt(`p2')))


** Proportions test
** % who are very likely to accept Covid-19 vaccine (DV#1), conventional vs. mRNA
prtest dv_accept1_alt, by(rna)
** Cohen's h
qui: sum dv_accept1_alt if rna==0
local p1 = r(mean)
qui: sum dv_accept1_alt if rna==1
local p2 = r(mean)
display 2*(asin(sqrt(`p1')) - asin(sqrt(`p2')))


** Proportions test
** % who are very likely to accept Covid-19 vaccine (DV#2), conventional vs. mRNA
prtest dv_accept1, by(rna)
* Cohen's h
qui: sum dv_accept1 if rna==0
local p1 = r(mean)
qui: sum dv_accept1 if rna==1
local p2 = r(mean)
display 2*(asin(sqrt(`p1')) - asin(sqrt(`p2')))


** Two-way ANOVA
** Test for interaction effect between mRNA & adoption rate
anova dv_accept1 rna adoption rna#adoption
** Marginal means
margins rna
margins rna, asbalanced


** Proportions test
** % who are very likely to recommend Covid-19 vaccine to loved ones (DV#3), conventional vs. mRNA
prtest dv_recommend1, by(rna)
* Cohen's h
qui: sum dv_recommend1 if rna==0
local p1 = r(mean)
qui: sum dv_recommend1 if rna==1
local p2 = r(mean)
display 2*(asin(sqrt(`p1')) - asin(sqrt(`p2')))


** Proportions test
** % who are very or somewhat likely to accept Covid-19 vaccine (DV#2), conventional vs. mRNA
prtest dv_weakaccept, by(rna)
* Cohen's h
qui: sum dv_weakaccept if rna==0
local p1 = r(mean)
qui: sum dv_weakaccept if rna==1
local p2 = r(mean)
display 2*(asin(sqrt(`p1')) - asin(sqrt(`p2')))


*************
** Figure 1
*************
** Box plot:
** Note: 0 = Conventional vaccine, 1 = mRNA vaccine
graph box  dv , over(rna)  medt(marker) capsize(0.5)  noout asy ytitle(Response) ylabel(0 "Very Unlikely" 1 "Somewhat Unlikely" 2 "Neither" 3 "Somewhat Likely" 4 "Very Likely")


** Correlations between Covid-19 acceptance (DV#2) and attitudes towards vaccines in general
pwcorr dv_accept1 safe1 effective1 important1 supposeyou1, sig


*************
** Figure 2
*************
** Box plot:
** Note: 0 = Conventional vaccine, 1 = mRNA vaccine
graph box  dv , over(rna) over(adoption) medt(marker) capsize(0.5) noout asy ytitle(Response) ylabel(0 "Very Unlikely" 1 "Somewhat Unlikely" 2 "Neither" 3 "Somewhat Likely" 4 "Very Likely")


*************
** Table 1
*************
** Main result
ologit dv rna i.adoption i.female whatisyourage i.yearsspent i.country // Coefficients
est tab, p(%12.10g) // p-values to greater d.p.
ologit dv rna i.adoption i.female whatisyourage i.yearsspent i.country, or // Odds ratios


** Test the difference in vaccine acceptance between 7-9 years of schooling vs. >12 years of schooling:
ologit dv rna i.adoption i.female whatisyourage school1 school3 school4 i.country, or 
** Test the difference in vaccine acceptance between 10-12 years of schooling vs. >12 years of schooling:
ologit dv rna i.adoption i.female whatisyourage school1 school2 school4 i.country, or 


****************************
** Supplementary Materials
****************************


**************************
** Supplementary Figure 1
**************************
** Box Plot: 
gen decend_country = 1 if country ==3 // Rearrange countries in decending order of willingness
replace decend_country = 2 if country ==8
replace decend_country = 3 if country ==2
replace decend_country = 4 if country ==6
replace decend_country = 5 if country ==7
replace decend_country = 6 if country ==4
replace decend_country = 7 if country ==1
replace decend_country = 8 if country ==5
replace decend_country = 9 if country ==9
*graph box dv , over(rna) over (decend_country) medt(marker) 
*Now, relabel(1 "Brazil" 2 "Mexico" 3 "UK" 4 "India" 5 "Indonesia" 6 "China" 7 "USA" 8 "Germany" 9 "Russia")
gen dv_safe = 5-vaccinesaresafe
gen dv_effective = 5-vaccinesareeffective
gen dv_important = 5-vaccinesareimportant
*graph box dv dv_safe dv_effective dv_important, over (rna) over (decend_country) medt(marker)// This is a version that flips the order so that higher number corresponds to higher vaccine acceptance
graph box dv dv_safe dv_effective dv_important, over (decend_country) medt(marker)  capsize(0.5) noout ytitle(Response) ylabel(0 "Very Unlikely" 1 "Somewhat Unlikely" 2 "Neither" 3 "Somewhat Likely" 4 "Very Likely")


**************************
** Supplementary Figure 2
**************************
** Box Plot: 
graph box dv, over (rna) over (agegroup) medt(marker) capsize(0.5) noout asy ytitle(Response) ylabel(0 "Very Unlikely" 1 "Somewhat Unlikely" 2 "Neither" 3 "Somewhat Likely" 4 "Very Likely")


**************************
** Supplementary Figure 3
**************************
**Box Plot: 
graph box dv, over (rna) over (yearsspent) medt(marker)  capsize(0.5) noout asy ytitle(Response) ylabel(0 "Very Unlikely" 1 "Somewhat Unlikely" 2 "Neither" 3 "Somewhat Likely" 4 "Very Likely")


************************************
** Supplementary Figures 4A, 4B, 4C
************************************
** See Supplementary Data 3


*************************
** Supplementary Table 1
*************************

** Note: We test pairwise country differences in novelty penalty
** Note: Interaction variables need to be generated for the following code to run (see Table 1 column 2)
** Russia as reference country:
ologit dv rna_br rna_ch rna_ge rna_india rna_indo rna_me rna rna_uk rna_usa i.adoption i.female whatisyourage i.yearsspent i.country
** Brazil as reference country:
ologit dv rna rna_ch rna_ge rna_india rna_indo rna_me rna_ru rna_uk rna_usa i.adoption i.female whatisyourage i.yearsspent i.country
** UK as reference country:
ologit dv rna_br rna_ch rna_ge rna_india rna_indo rna_me rna_ru rna rna_usa i.adoption i.female whatisyourage i.yearsspent i.country
** USA as reference country:
ologit dv rna_br rna_ch rna_ge rna_india rna_indo rna_me rna_ru rna_uk rna i.adoption i.female whatisyourage i.yearsspent i.country
** Indonesia as reference country:
ologit dv rna_br rna_ch rna_ge rna_india rna rna_me rna_ru rna_uk rna_usa i.adoption i.female whatisyourage i.yearsspent i.country
** China as reference country:
ologit dv rna_br rna rna_ge rna_india rna_indo rna_me rna_ru rna_uk rna_usa i.adoption i.female whatisyourage i.yearsspent i.country
** Germany as reference country:
ologit dv rna_br rna_ch rna rna_india rna_indo rna_me rna_ru rna_uk rna_usa i.adoption i.female whatisyourage i.yearsspent i.country
** India as reference country:
ologit dv rna_br rna_ch rna_ge rna rna_indo rna_me rna_ru rna_uk rna_usa i.adoption i.female whatisyourage i.yearsspent i.country


************************
** Supplementary Data 4
************************
* Age
mean whatisyourage, over(rna)
* Gender
mean female, over(rna)
mean male, over(rna)
mean other, over(rna)
* Schooling
mean school1 school2 school3 school4, over(rna)
* Vaccines are safe
mean safe1 safe2 safe3 safe4 safe5, over(rna)
* Vaccines are effective
mean effective1 effective2 effective3 effective4 effective5, over(rna)
* Vaccines are important for children
mean important1 important2 important3 important4 important5, over(rna)
* It is necessary for friend to vaccinate their kids
mean supposeyou1 supposeyou2 supposeyou3 supposeyou4 supposeyou5, over(rna)
* Subsidize Covid-19 vaccine
mean conventionalsubsidize1 conventionalsubsidize2 conventionalsubsidize3 conventionalsubsidize4 conventionalsubsidize5 if rna==0
mean rnasubsidize1 rnasubsidize2 rnasubsidize3 rnasubsidize4 rnasubsidize5 if rna==1
* Acceptance of Covid-19 vaccine (DV#1)
mean conventionalaccept1 conventionalaccept2 conventionalaccept3 conventionalaccept4 conventionalaccept5 if rna==0
mean rnaaccept1 rnaaccept2 rnaaccept3 rnaaccept4 rnaaccept5 if rna==1
* Acceptance of Covid-19 vaccine (DV#2)
mean dv_accept1 dv_accept2 dv_accept3 dv_accept4 dv_accept5, over(rna)
* Willingness to recommend Covid-19 vaccine to loved ones (DV#3)
mean dv_recommend1 dv_recommend2 dv_recommend3 dv_recommend4 dv_recommend5, over(rna)


************************
** Supplementary Data 5
************************
** Panel A Conventional vaccine:
local i = 1
while `i'<=9 {
	display "Country `i'"
	mean conventionalsubsidize1 conventionalsubsidize2 conventionalsubsidize3 conventionalsubsidize4 conventionalsubsidize5 if rna==0 & country==`i'
	mean conventionalaccept1 conventionalaccept2 conventionalaccept3 conventionalaccept4 conventionalaccept5 if rna==0 & country==`i'
	mean dv_accept1 dv_accept2 dv_accept3 dv_accept4 dv_accept5 if rna==0 & country==`i'
	mean dv_recommend1 dv_recommend2 dv_recommend3 dv_recommend4 dv_recommend5 if rna==0 & country==`i'
	local i = `i'+1
}
** Panel B mRNA vaccine:
local i = 1
while `i'<=9 {
	display "Country `i'"
	mean rnasubsidize1 rnasubsidize2 rnasubsidize3 rnasubsidize4 rnasubsidize5 if rna==1 & country==`i'
	mean rnaaccept1 rnaaccept2 rnaaccept3 rnaaccept4 rnaaccept5 if rna==1 & country==`i'
	mean dv_accept1 dv_accept2 dv_accept3 dv_accept4 dv_accept5 if rna==1 & country==`i'
	mean dv_recommend1 dv_recommend2 dv_recommend3 dv_recommend4 dv_recommend5 if rna==1 & country==`i'
	local i = `i'+1
}


************************
** Supplementary Data 6
************************

** Column 1
gen rna_female = rna*(female==1)
ologit dv rna rna_female i.adoption i.female whatisyourage i.yearsspent i.country // Coefficients
est tab, p(%12.10g) // p-values to greater d.p.
ologit dv rna rna_female i.adoption i.female whatisyourage i.yearsspent i.country, or // Odds ratios

** Column 2
gen rna_age = rna*whatisyourage
ologit dv rna rna_age i.adoption i.female whatisyourage i.yearsspent i.country // Coefficients
est tab, p(%12.10g) // p-values to greater d.p.
ologit dv rna rna_age i.adoption i.female whatisyourage i.yearsspent i.country, or // Odds ratios

** Column 3
gen rna_0 = rna*(adoption==0)
gen rna_20 = rna*(adoption==20)
gen rna_40 = rna*(adoption==40)
gen rna_60 = rna*(adoption==60)
gen rna_80 = rna*(adoption==80)
ologit dv rna rna_20 rna_40 rna_60 rna_80 i.adoption i.female whatisyourage i.yearsspent i.country // Coefficients
est tab, p(%12.10g) // p-values to greater d.p.
ologit dv rna rna_20 rna_40 rna_60 rna_80 i.adoption i.female whatisyourage i.yearsspent i.country, or // Odds ratios

** Column 4
gen rna_usa = rna*(country==1)
gen rna_uk = rna*(country==2)
gen rna_br = rna*(country==3)
gen rna_ch = rna*(country==4)
gen rna_ge = rna*(country==5)
gen rna_india = rna*(country==6)
gen rna_indo = rna*(country==7)
gen rna_me = rna*(country==8)
gen rna_ru = rna*(country==9)
ologit dv rna_br rna_ch rna_ge rna_india rna_indo rna_me rna_ru rna_uk rna_usa i.adoption i.female whatisyourage i.yearsspent i.country // Coefficients
est tab, p(%12.10g) // p-values to greater d.p.
ologit dv rna_br rna_ch rna_ge rna_india rna_indo rna_me rna_ru rna_uk rna_usa i.adoption i.female whatisyourage i.yearsspent i.country, or // Odds ratios
