# Supplementary material for: Assessing the impact of novelty and conformity on hesitancy towards COVID-19 vaccines using mRNA technology
Source: Commun Med (Lond). 2022 May 31;2:61. doi: 10.1038/s43856-022-00123-6 (PMC9156695; doi:10.1038/s43856-022-00123-6)
Supplement: Supplementary file 4 — Supplementary Data 3 [file 43856_2022_123_MOESM4_ESM.xlsx]

## Sheet: Supplementary Figure 4
Country ID	Country	Overall vaccine acceptance	Conventional vaccine	mRNA vaccine	RNA gap	Deaths per 10000 population (Feb 28)	Deaths/Cases (Feb 28)	Cases/Pop (Feb 28)
1	USA	0.452578	0.465637	0.439443	0.026194	15.8509	0.0179664	0.0882253
2	UK	0.560481	0.579771	0.54023	0.0395407	18.0752	0.029422	0.0614341
3	Brazil	0.615162	0.642039	0.58764	0.0543996	11.962	0.0241758	0.049479
4	China	0.520642	0.532266	0.50931	0.0229559	0.0322096	0.0515724	6.2455e-05
5	Germany	0.417741	0.430865	0.404725	0.0261396	8.42512	0.0288805	0.0291724
6	India	0.534771	0.549053	0.520374	0.0286791	1.13831	0.0141562	0.00804108
7	Indonesia	0.530601	0.551261	0.51029	0.0409712	1.32223	0.0270981	0.00487941
8	Mexico	0.607489	0.618607	0.597173	0.0214341	14.3685	0.0888895	0.0161645
9	Russia	0.286547	0.310825	0.262827	0.0479981	5.90142	0.0202827	0.0290958
	Correlation with novelty penalty					0.0604448	-0.4879	0.198288
