# Supplementary material for: Assessing the impact of novelty and conformity on hesitancy towards COVID-19 vaccines using mRNA technology
Source: Commun Med (Lond). 2022 May 31;2:61. doi: 10.1038/s43856-022-00123-6 (PMC9156695; doi:10.1038/s43856-022-00123-6)
Supplement: Supplementary file 5 — Supplementary Data 4 [file 43856_2022_123_MOESM5_ESM.xlsx]

## Sheet: S Data 4
Supplementary Data 4. Summary Statistics
	Conventional vaccine	mRNA vaccine
	(95% CI)	(95% CI)
Demographics
Age (years)	39.3	39.2
	(39.1, 39.5)	(39.0, 39.4)
Gender
Female (%)	49.8	50.2
	(49.0, 50.5)	(49.5, 50.9)
Male (%)	50	49.6
	(49.3, 50.8)	(48.9, 50.4)
Other (%)	0.2	0.2
	(0.1, 0.3)	(0.1, 0.2)
Years of schooling
≤ 6 (%)	7	6.9
	(6.7, 7.4)	(6.5, 7.2)
7-9 (%)	7.6	7.6
	(7.2, 8.0)	(7.2, 8.0)
10-12 (%)	23.6	24.2
	(23.0, 24.2)	(23.6, 24.8)
> 12 (%)	61.8	61.4
	(61.1, 62.5)	(60.6, 62.1)
Attitudes towards vaccines in general
Vaccines are safe
Strongly agree (%)	44.3	44.1
	(43.6, 45.0)	(43.4, 44.9)
Somewhat agree (%)	37.4	37.4
	(36.7, 38.1)	(36.7, 38.1)
Neither agree nor disagree (%)	10.8	10.8
	(10.3, 11.3)	(10.3, 11.2)
Somewhat disagree (%)	5.1	5.3
	(4.8, 5.4)	(5.0, 5.6)
Very disagree (%)	2.4	2.4
	(2.2, 2.6)	(2.2, 2.6)
Vaccines are effective
Strongly agree (%)	45.3	44.8
	(44.6, 46.1)	(44.1, 45.6)
Somewhat agree (%)	40	39.8
	(39.3, 40.7)	(39.1, 40.6)
Neither agree nor disagree (%)	9.8	10.4
	(9.3, 10.2)	(10.0, 10.9)
Somewhat disagree (%)	3.3	3.4
	(3.0, 3.5)	(3.1, 3.7)
Very disagree (%)	1.6	1.5
	(1.4, 1.8)	(1.3, 1.7)
Vaccines are important for children to have
Strongly agree (%)	59.8	59.4
	(59.0, 60.5)	(58.6, 60.1)
Somewhat agree (%)	23.7	23.9
	(23.0, 24.3)	(23.3, 24.5)
Neither agree nor disagree (%)	10.3	10.3
	(9.8, 10.7)	(9.8, 10.7)
Somewhat disagree (%)	3.9	4.1
	(3.6, 4.2)	(3.8, 4.4)
Very disagree (%)	2.4	2.4
	(2.2, 2.6)	(2.2, 2.6)
To what extent do you think it is necessary for your friend to vaccinate the child to prevent against childhood diseases such as polio, measles, or tuberculosis?
Very necessary (%)	76.5	76.2
	(75.8, 77.1)	(75.6, 76.8)
Somewhat necessary (%)	17	16.7
	(16.5, 17.6)	(16.1, 17.2)
Neither necessary nor unnecessary (%)	4.3	4.8
	(4.0, 4.6)	(4.5, 5.1)
Somewhat unnecessary (%)	1.2	1.4
	(1.0, 1.4)	(1.3, 1.6)
Very unnecessary (%)	1	0.9
	(0.8, 1.1)	(0.8, 1.0)
Attitudes towards Covid-19 vaccines
How much do you think the government should subsidize the COVID-19 vaccine?
100% (%)	75.1	71.2
	(74.5, 75.8)	(70.5, 71.9)
75% (%)	14	15.5
	(13.5, 14.5)	(14.9, 16.0)
50% (%)	8.1	9.9
	(7.7, 8.5)	(9.4, 10.3)
25% (%)	1.3	1.6
	(1.2, 1.5)	(1.4, 1.8)
0% (%)	1.4	1.9
	(1.2, 1.6)	(1.7, 2.1)
If the COVID-19 vaccine were provided to you for free, how likely are you to accept the vaccination?
Very likely (%)	58.7	52.7
	(58.0, 59.4)	(52.0, 53.5)
Somewhat likely (%)	24.8	27
	(24.2, 25.5)	(26.3, 27.7)
Neither likely nor unlikely (%)	8.1	10.1
	(7.6, 8.5)	(9.6, 10.5)
Somewhat unlikely (%)	3.8	4.8
	(3.5, 4.1)	(4.5, 5.1)
Very unlikely (%)	4.6	5.4
	(4.3, 4.9)	(5.1, 5.8)
Suppose the COVID-19 vaccine is endorsed by your Government, free, [but no one / and 20% / and 40% / and 60% / and 80% of people] in your country has received the vaccine. How likely are you to accept the vaccination?
Very likely (%)	52.1	48.7
	(51.4, 52.8)	(47.9, 49.4)
Somewhat likely (%)	27.4	28.3
	(26.7, 28.0)	(27.7, 29.0)
Neither likely nor unlikely (%)	9.2	10
	(8.8, 9.7)	(9.5, 10.4)
Somewhat unlikely (%)	5.5	6.2
	(5.1, 5.8)	(5.8, 6.5)
Very unlikely (%)	5.8	6.8
	(5.5, 6.2)	(6.4, 7.2)
Suppose the COVID-19 vaccine is endorsed by your Government, free, [but no one / and 20% / and 40% / and 60% / and 80% of people] in your country has received the vaccine. How likely are you to recommend your loved ones to be vaccinated with this new vaccine?
Very likely (%)	50.4	46.6
	(49.6, 51.1)	(45.9, 47.4)
Somewhat likely (%)	26.8	27.6
	(26.2, 27.5)	(27.0, 28.3)
Neither likely nor unlikely (%)	11.1	12.4
	(10.6, 11.5)	(12.0, 12.9)
Somewhat unlikely (%)	5.5	6.3
	(5.2, 5.9)	(5.9, 6.6)
Very unlikely (%)	6.2	7
	(5.9, 6.6)	(6.6, 7.4)
# of observations	17527	17646
Notes: Proportions are shown, with 95% confidence intervals in parentheses.
