# Supplementary material for: Assessing the impact of novelty and conformity on hesitancy towards COVID-19 vaccines using mRNA technology
Source: Commun Med (Lond). 2022 May 31;2:61. doi: 10.1038/s43856-022-00123-6 (PMC9156695; doi:10.1038/s43856-022-00123-6)
Supplement: Supplementary file 6 — Supplementary Data 5 [file 43856_2022_123_MOESM6_ESM.xlsx]

## Sheet: S Data 5
Supplementary Data 5. Attitudes Towards Conventional and mRNA Vaccines, by Country
	USA	UK	Brazil	China	Germany	India	Indonesia	Mexico	Russia
Panel A: Attitudes towards conventional Covid-19 vaccines
How much do you think the government should subsidize the COVID-19 vaccine?
100% (%)	76.6	85	89.6	52.4	81.2	45.8	83.3	80.3	90.1
	(74.6, 78.5)	(83.4, 86.6)	(88.2, 91.0)	(50.2, 54.6)	(79.5, 82.9)	(43.8, 47.8)	(81.6, 85.0)	(78.4, 82.1)	(88.8, 91.5)
75% (%)	10.9	8.4	6.4	27	10.4	30.8	10.4	12.2	5
	(9.5, 12.3)	(7.2, 9.7)	(5.3, 7.5)	(25.0, 29.0)	(9.0, 11.8)	(28.9, 32.6)	(9.0, 11.8)	(10.7, 13.7)	(4.0, 6.0)
50% (%)	8	4.8	3.1	16.9	6.2	16.8	5	6.4	3.3
	(6.8, 9.2)	(3.8, 5.8)	(2.3, 3.8)	(15.2, 18.6)	(5.1, 7.2)	(15.3, 18.3)	(4.0, 6.0)	(5.3, 7.5)	(2.5, 4.1)
25% (%)	1.2	0.7	0.3	2.9	0.8	3.9	0.5	0.7	0.4
	(0.7, 1.7)	(0.3, 1.1)	(0.1, 0.6)	(2.2, 3.7)	(0.4, 1.2)	(3.1, 4.7)	(0.2, 0.9)	(0.3, 1.0)	(0.1, 0.7)
0% (%)	3.4	1	0.6	0.8	1.5	2.7	0.8	0.5	1.2
	(2.5, 4.2)	(0.5, 1.4)	(0.3, 1.0)	(0.4, 1.2)	(0.9, 2.0)	(2.1, 3.4)	(0.4, 1.1)	(0.2, 0.8)	(0.7, 1.7)
If the COVID-19 vaccine were provided to you for free, how likely are you to accept the vaccination?
Very likely (%)	55	65.5	74.8	55.4	50.8	62.6	60.7	66.2	36.1
	(52.8, 57.3)	(63.4, 67.6)	(72.8, 76.7)	(53.2, 57.6)	(48.5, 53.0)	(60.7, 64.6)	(58.4, 62.9)	(64.0, 68.4)	(33.9, 38.3)
Somewhat likely (%)	19.1	19.4	16.7	40	24.5	27	24.8	24.6	26.6
	(17.3, 20.9)	(17.6, 21.2)	(15.0, 18.4)	(37.8, 42.2)	(22.6, 26.5)	(25.2, 28.8)	(22.8, 26.8)	(22.7, 26.6)	(24.6, 28.6)
Neither likely nor unlikely (%)	9.5	8	2.4	3.1	12.1	6.6	10.3	5.2	15.8
	(8.2, 10.9)	(6.8, 9.2)	(1.8, 3.1)	(2.4, 3.9)	(10.6, 13.5)	(5.6, 7.6)	(8.9, 11.7)	(4.2, 6.2)	(14.1, 17.4)
Somewhat unlikely (%)	5.4	3.3	3.1	1.3	6.4	2.1	2.2	1.9	8.6
	(4.4, 6.5)	(2.5, 4.1)	(2.3, 3.9)	(0.8, 1.9)	(5.3, 7.5)	(1.6, 2.7)	(1.5, 2.9)	(1.3, 2.5)	(7.4, 9.9)
Very unlikely (%)	10.9	3.8	3	0.1	6.2	1.6	2	2.1	12.9
	(9.5, 12.3)	(2.9, 4.6)	(2.2, 3.7)	(0.0, 0.2)	(5.1, 7.3)	(1.1, 2.2)	(1.4, 2.7)	(1.4, 2.7)	(11.4, 14.4)
Suppose the COVID-19 vaccine is endorsed by your Government, free, [but no one / and 20% / and 40% / and 60% / and 80% of people] in your country has received the vaccine. How likely are you to accept the vaccination?
Very likely (%)	46.6	58	64.2	53.2	43.1	54.9	55.1	61.9	31.1
	(44.3, 48.8)	(55.8, 60.2)	(62.1, 66.3)	(51.0, 55.5)	(40.9, 45.3)	(52.9, 56.9)	(52.9, 57.4)	(59.6, 64.1)	(29.0, 33.2)
Somewhat likely (%)	22.7	22.1	23.2	38.4	28.1	31	25.2	27	27.5
	(20.9, 24.6)	(20.2, 23.9)	(21.3, 25.1)	(36.2, 40.6)	(26.1, 30.1)	(29.2, 32.9)	(23.2, 27.1)	(25.0, 29.0)	(25.5, 29.6)
Neither likely nor unlikely (%)	10.7	9.4	4	5.4	11.9	9.3	12.3	5.9	14.4
	(9.3, 12.1)	(8.1, 10.7)	(3.1, 4.8)	(4.4, 6.4)	(10.4, 13.3)	(8.2, 10.5)	(10.8, 13.8)	(4.8, 7.0)	(12.8, 16.0)
Somewhat unlikely (%)	7.2	5.4	5.1	2.7	8.9	2.9	4.2	2.6	10.8
	(6.1, 8.4)	(4.4, 6.4)	(4.1, 6.1)	(2.0, 3.4)	(7.6, 10.1)	(2.2, 3.5)	(3.3, 5.2)	(1.8, 3.3)	(9.4, 12.2)
Very unlikely (%)	12.8	5.1	3.5	0.3	8.1	1.9	3.2	2.7	16.1
	(11.3, 14.3)	(4.1, 6.1)	(2.7, 4.4)	(0.0, 0.5)	(6.9, 9.4)	(1.3, 2.4)	(2.4, 4.0)	(1.9, 3.4)	(14.5, 17.8)
Suppose the COVID-19 vaccine is endorsed by your Government, free, [but no one / and 20% / and 40% / and 60% / and 80% of people] in your country has received the vaccine. How likely are you to recommend your loved ones to be vaccinated with this new vaccine?
Very likely (%)	46.2	57.4	63.8	52.4	39.4	51.8	52.7	60.4	28.5
	(43.9, 48.4)	(55.2, 59.6)	(61.7, 66.0)	(50.2, 54.6)	(37.2, 41.5)	(49.8, 53.8)	(50.4, 55.0)	(58.2, 62.7)	(26.4, 30.5)
Somewhat likely (%)	22.1	20.2	23.1	37	27.1	32.9	25.2	26.7	25.6
	(20.2, 23.9)	(18.4, 22.0)	(21.2, 25.0)	(34.9, 39.2)	(25.2, 29.1)	(31.0, 34.8)	(23.2, 27.1)	(24.6, 28.7)	(23.6, 27.6)
Neither likely nor unlikely (%)	12.9	11.9	4.6	6.9	15.9	9.6	14.3	7.3	16.7
	(11.4, 14.5)	(10.4, 13.3)	(3.7, 5.6)	(5.8, 8.0)	(14.3, 17.5)	(8.4, 10.7)	(12.7, 15.9)	(6.2, 8.5)	(15.0, 18.4)
Somewhat unlikely (%)	6.6	5	4.5	3	8.9	3.6	4.5	2.4	11.8
	(5.4, 7.7)	(4.0, 6.0)	(3.5, 5.4)	(2.2, 3.8)	(7.6, 10.2)	(2.8, 4.3)	(3.6, 5.5)	(1.7, 3.2)	(10.3, 13.3)
Very unlikely (%)	12.3	5.5	4	0.7	8.7	2.1	3.3	3.1	17.4
	(10.8, 13.7)	(4.5, 6.6)	(3.1, 4.8)	(0.3, 1.0)	(7.4, 10.0)	(1.6, 2.7)	(2.5, 4.1)	(2.3, 3.9)	(15.7, 19.1)
# of observations	1877	1918	1922	1937	1931	2375	1863	1838	1866
Panel B: Attitudes towards mRNA Covid-19 vaccines
How much do you think the government should subsidize the COVID-19 vaccine?
100% (%)	71.9	80.2	84.3	52.4	77.5	43.6	79.3	72.9	86.3
	(69.8, 73.9)	(78.4, 82.1)	(82.6, 85.9)	(50.2, 54.6)	(75.6, 79.3)	(41.6, 45.6)	(77.4, 81.1)	(70.9, 74.9)	(84.7, 87.8)
75% (%)	12	9.7	7.5	27	12.5	30.2	11.2	17.7	7.1
	(10.5, 13.5)	(8.3, 11.0)	(6.3, 8.6)	(25.0, 28.9)	(11.1, 14.0)	(28.3, 32.0)	(9.8, 12.7)	(16.0, 19.3)	(6.0, 8.3)
50% (%)	10.2	7.3	5.1	17.3	6.5	20.4	7.2	7.3	4.7
	(8.8, 11.6)	(6.1, 8.5)	(4.1, 6.1)	(15.6, 19.0)	(5.4, 7.6)	(18.7, 22.0)	(6.1, 8.4)	(6.1, 8.4)	(3.8, 5.7)
25% (%)	1.8	1.1	1.2	2.4	1.3	3	1	1.1	0.9
	(1.2, 2.4)	(0.6, 1.6)	(0.7, 1.7)	(1.7, 3.1)	(0.8, 1.8)	(2.3, 3.7)	(0.6, 1.5)	(0.6, 1.6)	(0.5, 1.3)
0% (%)	4.1	1.6	2	0.9	2.2	2.8	1.3	1.1	1
	(3.2, 5.0)	(1.1, 2.2)	(1.3, 2.6)	(0.5, 1.3)	(1.6, 2.9)	(2.1, 3.5)	(0.8, 1.8)	(0.6, 1.5)	(0.5, 1.4)
If the COVID-19 vaccine were provided to you for free, how likely are you to accept the vaccination?
Very likely (%)	47.4	58.5	63.9	53.3	45.5	59	55.3	63.2	27
	(45.1, 49.6)	(56.2, 60.8)	(61.8, 66.1)	(51.1, 55.5)	(43.2, 47.7)	(57.1, 61.0)	(53.0, 57.5)	(61.1, 65.3)	(25.0, 29.0)
Somewhat likely (%)	21.8	22.4	23.5	39	25.7	29.8	27.1	26.6	25.6
	(19.9, 23.7)	(20.5, 24.4)	(21.6, 25.5)	(36.8, 41.1)	(23.8, 27.7)	(27.9, 31.6)	(25.1, 29.1)	(24.7, 28.6)	(23.6, 27.6)
Neither likely nor unlikely (%)	12.7	10	3.7	4.4	14	7.8	12.7	4.8	21.2
	(11.2, 14.2)	(8.6, 11.4)	(2.9, 4.6)	(3.5, 5.3)	(12.5, 15.6)	(6.7, 8.8)	(11.2, 14.2)	(3.9, 5.7)	(19.4, 23.0)
Somewhat unlikely (%)	6.9	4.4	4.2	3	6.7	2.1	3.1	2.8	10.6
	(5.8, 8.1)	(3.5, 5.4)	(3.3, 5.1)	(2.2, 3.7)	(5.6, 7.8)	(1.5, 2.7)	(2.3, 3.9)	(2.1, 3.5)	(9.2, 12.0)
Very unlikely (%)	11.2	4.6	4.6	0.4	8.1	1.3	1.8	2.6	15.5
	(9.8, 12.6)	(3.6, 5.6)	(3.6, 5.5)	(0.1, 0.6)	(6.9, 9.3)	(0.9, 1.8)	(1.2, 2.4)	(1.9, 3.3)	(13.9, 17.2)
Suppose the COVID-19 vaccine is endorsed by your Government, free, [but no one / and 20% / and 40% / and 60% / and 80% of people] in your country has received the vaccine. How likely are you to accept the vaccination?
Very likely (%)	43.9	54	58.8	50.9	40.5	52	51	59.7	26.3
	(41.7, 46.2)	(51.7, 56.3)	(56.5, 61.0)	(48.7, 53.1)	(38.3, 42.7)	(50.0, 54.1)	(48.8, 53.3)	(57.6, 61.9)	(24.3, 28.3)
Somewhat likely (%)	22	23.1	25.1	38.1	27.7	33.6	27.8	28.7	26.9
	(20.1, 23.9)	(21.2, 25.0)	(23.1, 27.1)	(36.0, 40.2)	(25.7, 29.7)	(31.7, 35.5)	(25.8, 29.8)	(26.7, 30.7)	(24.9, 28.8)
Neither likely nor unlikely (%)	12.7	10.7	5	6.9	13.4	8.7	13.5	5.4	14.2
	(11.2, 14.2)	(9.3, 12.1)	(4.0, 5.9)	(5.8, 8.1)	(11.9, 14.9)	(7.6, 9.8)	(12.0, 15.0)	(4.4, 6.3)	(12.6, 15.8)
Somewhat unlikely (%)	8	6	6.3	3.8	8	3.4	4.5	3.3	13.2
	(6.8, 9.2)	(4.9, 7.1)	(5.2, 7.4)	(2.9, 4.6)	(6.8, 9.2)	(2.6, 4.1)	(3.6, 5.4)	(2.5, 4.1)	(11.7, 14.8)
Very unlikely (%)	13.3	6.2	4.8	0.3	10.4	2.3	3.2	2.9	19.4
	(11.8, 14.9)	(5.1, 7.3)	(3.9, 5.8)	(0.0, 0.5)	(9.1, 11.8)	(1.7, 2.9)	(2.4, 4.0)	(2.1, 3.6)	(17.6, 21.2)
Suppose the COVID-19 vaccine is endorsed by your Government, free, [but no one / and 20% / and 40% / and 60% / and 80% of people] in your country has received the vaccine. How likely are you to recommend your loved ones to be vaccinated with this new vaccine?
Very likely (%)	42.7	51.4	57.2	50.3	38	50.8	48.5	55.9	23.8
	(40.5, 45.0)	(49.1, 53.7)	(54.9, 59.4)	(48.1, 52.5)	(35.8, 40.2)	(48.8, 52.8)	(46.3, 50.8)	(53.7, 58.1)	(21.9, 25.7)
Somewhat likely (%)	21.2	23.5	25.3	36.6	26.9	32.4	26.8	29	25.3
	(19.3, 23.0)	(21.5, 25.4)	(23.3, 27.2)	(34.5, 38.7)	(24.9, 28.8)	(30.5, 34.3)	(24.8, 28.7)	(27.0, 31.0)	(23.3, 27.2)
Neither likely nor unlikely (%)	16.3	12.9	6.2	8.1	16.4	10.4	16.9	8.8	16.8
	(14.6, 18.0)	(11.4, 14.5)	(5.1, 7.3)	(6.8, 9.2)	(14.8, 18.1)	(9.1, 11.6)	(15.2, 18.6)	(7.5, 10.0)	(15.1, 18.4)
Somewhat unlikely (%)	6.5	6.1	6.1	4.5	8.7	4.2	4.1	3.1	14
	(5.4, 7.6)	(5.0, 7.2)	(5.0, 7.2)	(3.6, 5.4)	(7.4, 9.9)	(3.4, 5.0)	(3.2, 5.0)	(2.3, 3.8)	(12.4, 15.5)
Very unlikely (%)	13.3	6.1	5.3	0.6	10	2.3	3.7	3.3	20.2
	(11.8, 14.9)	(5.0, 7.2)	(4.3, 6.3)	(0.2, 0.9)	(8.7, 11.4)	(1.7, 2.9)	(2.8, 4.5)	(2.5, 4.1)	(18.4, 22.0)
# of observations	1866	1827	1877	1987	1947	2356	1895	1981	1910
Notes: Proportions are shown, with 95% confidence intervals in parentheses.
