# Supplementary material for: Assessing the impact of novelty and conformity on hesitancy towards COVID-19 vaccines using mRNA technology
Source: Commun Med (Lond). 2022 May 31;2:61. doi: 10.1038/s43856-022-00123-6 (PMC9156695; doi:10.1038/s43856-022-00123-6)
Supplement: Supplementary file 7 — Supplementary Data 6 [file 43856_2022_123_MOESM7_ESM.xlsx]

## Sheet: S Data 6
Supplementary Data 6. Heterogeneity of Novelty Penalty across Demographics
	(1)	(2)	(3)	(4)
	Gender	Age	Adoption rate	Country
mRNA	-0.124***	-0.005	-0.190***
	-0.029	-0.061	-0.043
	[OR=0.884]	[OR=0.995]	[OR=0.827]
mRNA * Female	-0.057
	-0.041
	[OR=0.944]
mRNA * Age		-0.004
		-0.001
		[OR=0.996]
mRNA * 20% adoption rate			0.044
			-0.063
			[OR=1.045]
mRNA * 40% adoption rate			0.039
			-0.063
			[OR=1.040]
mRNA * 60% adoption rate			0.048
			-0.064
			[OR=1.049]
mRNA * 80% adoption rate			0.061
			-0.065
			[OR=1.063]
mRNA * Brazil				-0.253**
				-0.066
				[OR=0.776]
mRNA * China				-0.128
				-0.06
				[OR=0.880]
mRNA * Germany				-0.115
				-0.06
				[OR=0.891]
mRNA * India				-0.102
				-0.056
				[OR=0.903]
mRNA * Indonesia				-0.146
				-0.063
				[OR=0.864]
mRNA * Mexico				-0.038
				-0.065
				[OR=0.962]
mRNA * Russia				-0.277***
				-0.06
				[OR=0.758]
mRNA * UK				-0.171
				-0.064
				[OR=0.843]
mRNA * USA				-0.16
				-0.063
				[OR=0.852]
Adoption rate
(Baseline: 0%)
0.2	0.842***	0.843***	0.820***	0.842***
	-0.032	-0.032	-0.045	-0.032
	[OR=2.321]	[OR=2.323]	[OR=2.270]	[OR=2.321]
0.4	0.948***	0.949***	0.928***	0.949***
	-0.032	-0.032	-0.045	-0.032
	[OR=2.581]	[OR=2.582]	[OR=2.531]	[OR=2.583]
0.6	1.024***	1.025***	1.000***	1.024***
	-0.032	-0.032	-0.046	-0.032
	[OR=2.784]	[OR=2.786]	[OR=2.718]	[OR=2.784]
0.8	1.186***	1.187***	1.155***	1.188***
	-0.033	-0.033	-0.047	-0.033
	[OR=3.275]	[OR=3.279]	[OR=3.175]	[OR=3.280]
Female	-0.248***	-0.277***	-0.278***	-0.278***
	-0.029	-0.021	-0.021	-0.021
	[OR=0.780]	[OR=0.758]	[OR=0.758]	[OR=0.758]
Age	0.015***	0.017***	0.015***	0.015***
	-0.001	-0.001	-0.001	-0.001
	[OR=1.016]	[OR=1.018]	[OR=1.016]	[OR=1.016]
Years of schooling
(Baseline: ≤6)
2022-09-07	-0.057	-0.055	-0.056	-0.055
	-0.053	-0.053	-0.053	-0.053
	[OR=0.945]	[OR=0.946]	[OR=0.945]	[OR=0.946]
2022-12-10	-0.067	-0.066	-0.067	-0.067
	-0.044	-0.044	-0.044	-0.044
	[OR=0.935]	[OR=0.936]	[OR=0.935]	[OR=0.935]
>12	0.176***	0.178***	0.177	0.177***
	-0.041	-0.041	-0.041	-0.041
	[OR=1.193]	[OR=1.195]	[OR=1.193]	[OR=1.194]
Country
(Baseline: USA)
Brazil	1.024***	1.024***	1.024***	1.072***
	-0.047	-0.047	-0.047	-0.066
	[OR=2.784]	[OR=2.784]	[OR=2.784]	[OR=2.920]
China	0.818***	0.818***	0.818***	0.802***
	-0.045	-0.045	-0.045	-0.063
	[OR=2.265]	[OR=2.267]	[OR=2.266]	[OR=2.229]
Germany	0.038	0.038	0.039	0.016
	-0.044	-0.044	-0.044	-0.062
	[OR=1.039]	[OR=1.038]	[OR=1.039]	[OR=1.016]
India	0.810***	0.810***	0.810***	0.780***
	-0.044	-0.044	-0.044	-0.061
	[OR=2.247]	[OR=2.248]	[OR=2.247]	[OR=2.183]
Indonesia	0.717***	0.717***	0.718***	0.710***
	-0.046	-0.046	-0.046	-0.065
	[OR=2.049]	[OR=2.049]	[OR=2.050]	[OR=2.035]
Mexico	1.099***	1.098***	1.100***	1.035***
	-0.047	-0.047	-0.047	-0.066
	[OR=3.002]	[OR=2.999]	[OR=3.004]	[OR=2.815]
Russia	-0.617***	-0.617***	-0.617***	-0.558***
	-0.044	-0.044	-0.044	-0.062
	[OR=0.539]	[OR=0.540]	[OR=0.540]	[OR=0.572]
UK	0.619***	0.618***	0.619***	0.624***
	-0.045	-0.045	-0.045	-0.064
	[OR=1.857]	[OR=1.856]	[OR=1.857]	[OR=1.867]
Pseudo R2	0.051	0.052	0.051	0.052
Observations	35173	35173	35173	35173
Notes: Table reports estimates from multivariate ordered logistic regression models. The dependent variable is vaccine acceptance, which takes on five values (0 = “Very unlikely”, …, 4 = “Very likely”). Column 1 estimates the difference in novelty penalty between genders. Column 2 estimates the difference in novelty penalty across age. Column 3 estimates the difference in novelty penalty across t…
